# Supplementary material for: A chromosomal connectome for psychiatric and metabolic risk variants in adult dopaminergic neurons
Source: Genome Med. 2020 Feb 19;12:19. doi: 10.1186/s13073-020-0715-x (PMC7031924; doi:10.1186/s13073-020-0715-x)
Supplement: Supplementary file 2 — Additional file 2. Supplementary Tables. [file 13073_2020_715_MOESM2_ESM.xlsx]

## Sheet: index Table S1
Supplementary Table 1 . Chromatin conformation techniques report
index
S1_A	Tn5-HiC report
S1_B	HiC report
S1_C	Arima HiC report

## Sheet: S1A
Supplementary Table 1A. Tn5-HiC report
Species		Gender	Age		Brain Region	Nuclei Type	Starting nuclei number	Nextra Index	Libaray Size (bp)	Sequencing condition	HiC-Pro results	Total pairs	Reported pairs	Valid interaction pairs	valid interaction pairs / total pairs	valid interaction pairs / reported pairs	Dangling_end_pairs	Religation_pairs	Self_Cycle_pairs	Dumped_pairs	Trans_interaction	Cis_interaction	cis_shortRange	cis_longRange	cis short/ cis long	ration cis/trans
Mouse		F	Adult		Cerebral Cortex	NeuN+	5000	502 & 701	150-500	75bp, PE		42438338	26373394	4589147	0.108137	0.174007	14419139	765123	701669	5898316	1767039	2331723	408825	1922898	0.212609	1.31957
						NeuN+	5000	502 & 701	800-1200	75bp, PE		27632832	21231985	10201730	0.369189	0.480489	8116852	1702534	113875	1096994	2743309	5419804	1276212	4143592	0.307997	1.97564
						NeuN-	10000	504 & 701	150-500	75bp, PE		49001768	24929570	2481848	0.0506481	0.0995544	12389600	586110	1071419	8400593	886852	956910	149209	807701	0.184733	1.079
						NeuN-	10000	504 & 701	800-1200	75bp, PE		27026978	19672952	6710835	0.248301	0.34112	9802531	1896465	151983	1111138	2173109	2774741	735206	2039535	0.360477	1.27685
	Brain ID	Sex	Age	PMT	Brain Region	Nuclei Type	Starting nuclei number	Nextra Index	Libaray Size (bp)	Sequencing condition		Total pairs	Reported pairs	Valid interaction pairs	valid interaction pairs / total pairs	valid interaction pairs / reported pairs	Dangling_end_pairs	Religation_pairs	Self_Cycle_pairs	Dumped_pairs	Trans_interaction	Cis_interaction	cis_shortRange	cis_longRange	cis short/ cis long	ration cis/trans
Human	354	F	35 Yr	27hrs	Anterior cingulate cortex	NeuN+	5000	504 & 703	150-500	75bp, PE		46229495	31718138	7278873	0.157451	0.229486	18162309	865916	595095	4815945	2621622	4145988	657962	3488026	0.188634	1.58146
						NeuN+	5000	504 & 703	800-1200	75bp, PE		29604794	21697366	12227678	0.41303	0.563556	6055886	1114316	125348	2174138	3223509	7645957	1298383	6347574	0.204548	2.37194
						NeuN-	10000	517 & 703	150-500	75bp, PE		62036797	37770511	5293392	0.0853266	0.140146	21844796	746033	1663370	8222920	3353463	1668763	149133	1519630	0.0981377	0.497624
						NeuN-	10000	517 & 703	800-1200	75bp, PE		33432003	22877161	9276941	0.277487	0.405511	9851176	1109953	954268	1684823	5332742	3200795	354652	2846143	0.124608	0.600216
	13	F	60 Yr	8.5hrs	Ventral midbrain/substantia nigra	NeuN+/Nurr+	7700	502 & 701	800-1200	75bp, PE		424343597	252492241	43646225	0.102856	0.172862	162003083	8634927	18921552	19286454	20643418	16758087	2018895	14739192	0.136975	0.811788
						NeuN-/Nurr-	50000	502 & 703	800-1200	75bp, PE		124420485	81037186	23717010	0.19062	0.292668	44708406	2679693	1636741	8294721	16471148	5934660	600829	5333831	0.112645	0.360306
	14	M	36 Yr	22hrs	Ventral midbrain/substantia nigra	NeuN+/Nurr+	6000	502 & 702	800-1200	75bp, PE		337066139	213301130	50199381	0.14893	0.235345	133510605	10951365	10343755	8296024	16895587	20625805	2976743	17649062	0.168663	1.22078
						NeuN-/Nurr-	50000	517 & 703	800-1200	75bp, PE		124405472	59521918	6531941	0.0525053	0.10974	26107880	1356759	1240530	24283695	5891491	601652	189386	412266	0.459378	0.102122
Total pairs: Number of read pairs processed by HiCPro
Reported pairs: QC-passed read pairs
Valid interaction pairs: Number of read pairs having each of the reads mapping to different locus
Dangling_end_pairs: Unligated fragments pairs
Religation_pairs: Read pairs involving contiguous restriction fragments
Self_Circle_pairs: Pairs representing the same fragment that ligated with himself
Dumped_pairs: Same strand pairs
Trans_interaction: Interactions spanning different chromosomes
cis_shortRange: Interactions spanning < 20kb
cis_longRange: Interactions spanning > 20kb
Pair= sequecing DNA fragment containing both F and R reads

## Sheet: S1_B
Supplementary Table 1B. HiC report
Species	Sample ID	Gender	Age		Brain Region	Nuclei Type	Starting nuclei number	Sequencing condition	HiC-Pro results	Total pairs	Reported pairs	Valid interaction pairs	valid interaction pairs/ total pairs	valid interaction pairs/ reported pairs	Dangling_end_pairs	Religation_pairs	Self_Cycle_pairs	Dumped_pairs	Trans_interaction	Cis_interaction	cis_shortRange	cis_longRange	cis short / cis long	ration cis/trans
Mouse	A002	Female	Adult		Cortex	NeuN+	3800000	125bp, PE		199000527	127381161	99420106	0.499597	0.780493	12361734	1713486	96711	13789124	20238844	77866737	13557984	64308753	0.210826	3.84739
	A005	Female			Cortex	NeuN+	2150000	125bp, PE		352092647	223534875	164592311	0.467469	0.736316	32821738	3184969	188908	22746949	35295966	127375632	20908417	106467215	0.196384	3.60879
	A006	Female			Cortex	NeuN-	990000	125bp, PE		280692639	187224568	165683936	0.590268	0.884948	3186273	570237	85746	17698376	46331090	118001501	11448134	106553367	0.10744	2.54692
	A007	Female			Cortex	NeuN-	1970000	125bp, PE		286669147	192551745	170025724	0.593108	0.883013	2057200	525002	71410	19872409	47685219	121360883	11560267	109800616	0.105284	2.54504
	A015	Female			Cortex	NeuN+	2100000	125bp, PE		370797803	235281940	194633962	0.524906	0.827237	13825017	1481810	166398	25131007	37234191	156244194	23763516	132480678	0.179373	4.19626
	A019	Female			Cortex	NeuN+	3000000	125bp, PE		221544131	137160893	95387459	0.430557	0.695442	23039374	2806772	127748	15799540	20474036	74322311	13833307	60489004	0.228691	3.63008
	Sample ID	Sex	Age	PMT	Brain Region	Nuclei/Cell Type	Starting nuclei number	Sequencing condition		Total pairs	Reported pairs	Valid interaction pairs	valid interaction pairs/ total pairs	valid interaction pairs/ reported pairs	Dangling_end_pairs	Religation_pairs	Self_Cycle_pairs	Dumped_pairs	Trans_interaction	Cis_interaction	cis_shortRange	cis_longRange	cis short / cis long	ration cis/trans
Human	354	Female	35 Yr	27hrs	Anterior cingulate cortex	NeuN+	1760000	125bp, PE		151227419	105243236	91801104	0.60704	0.872276	5119921	2155341	50488	6116382	26919012	63628721	6622055	57006666	0.116163	2.36371
	354	Female	35 Yr	27hrs	Anterior cingulate cortex	NeuN-	1890000	125bp, PE		121626217	85125568	60635332	0.498538	0.712305	13416912	5464315	70283	5538726	10714236	48242404	8295047	39947357	0.207649	4.50265
Total pairs: Number of read pairs processed by HiCPro
Reported pairs: QC-passed read pairs
Valid interaction pairs: Number of read pairs having each of the reads mapping to different locus
Dangling_end_pairs: Unligated fragments pairs
Religation_pairs: Read pairs involving contiguous restriction fragments
Self_Circle_pairs: Pairs representing the same fragment that ligated with himself
Dumped_pairs: Same strand pairs
Trans_interaction: Interactions spanning different chromosomes
cis_shortRange: Interactions spanning < 20kb
cis_longRange: Interactions spanning > 20kb

## Sheet: S1_C
Supplementary Table 1C. Arima - HiC report
Species	Brain ID	Gender	Age	PMI	Brain Region	Nuclei Type	Starting nuclei number	Sequencing condition	HiC-Pro results	Total pairs	Reported pairs	Valid interaction pairs	valid interaction pairs / total pairs	valid interaction pairs / reported pairs	Dangling_end_pairs	Religation_pairs	Self_Cycle_pairs	Dumped_pairs	Trans_interaction	Cis_interaction	cis_shortRange	cis_longRange	cis short/ cis long	ration cis/trans
Human	HBCC-2509	Male	53	28	Ventral midbrain/substantia nigra	NeuN+/Nurr+	6131	Novaseq SPRIME 125 PE Reads		432941451	177091849	136847140	0.316087	0.772747	8671865	3597878	166848	2230	13489572	62889294	12499607	50389687	0.248059	4.66207
						NeuN-/Nurr-	50000	Novaseq SPRIME 125 PE Reads		479160994	248137623	188905486	0.394242	0.761293	11536777	6282085	168641	1460	105043137	116938609	16536431	100402178	0.164702	1.11324
Total pairs: Number of read pairs processed by HiCPro
Reported pairs: QC-passed read pairs
Valid interaction pairs: Number of read pairs having each of the reads mapping to different locus
Dangling_end_pairs: Unligated fragments pairs
Religation_pairs: Read pairs involving contiguous restriction fragments
Self_Circle_pairs: Pairs representing the same fragment that ligated with himself
Dumped_pairs: Same strand pairs
Trans_interaction: Interactions spanning different chromosomes
cis_shortRange: Interactions spanning < 20kb
cis_longRange: Interactions spanning > 20kb

## Sheet: index
Table S2. RNAseq analysis
Index
S2_A	RNAseq summary table of sample metrics
S2_B	Rpkm expression table
S2_C	Curated dopaminergic genes based in Poulin et al. 2014
S2-D	EdgeR differential analysis of midbrain Nurr1+/NeuN+ vs anterior cingular cortex NeuN+
S2_E	EdgeR differential analysis of midbrain Nurr1+/NeuN+ vs midbrain Nurr1-/NeuN-
S2_F	EdgeR differential analysis of midbrain Nurr1+/NeuN+ vs midbrain Nurr1-/NeuN+
S2_G	EdgeR differential analysis of midbrain Nurr1+/NeuN+ vs midbrain Nurr1+/NeuN-
S2_H	EdgeR differential analysis of midbrain Nurr1+/NeuN+ vs anterior cingular cortex NeuN-

## Sheet: S2_A.Data_report
Supplementary Table 2A. RNAseq metrics
Pool ID	Barcode Sequence	Nuclei Type	Age	Sex	PMI	RNA Concentration [ng/ul]	RNA Molarity	PCR Cycles	Elution Volume	# of Nuclei (K)	Total reads	Uniquely mapped	% mapped
Midbrain	CGATGT	Nurr1 Neg / NeuN Neg	27	male	21	11.2	45.5	14	11	150	48575518	39782175	81.9
Midbrain	TGACCA	Nurr1 Neg / NeuN Neg	45	female	12	52.1	201.3	14	11	500	22032943	19131982	86.83
Midbrain	CTTGTA	Nurr1 Neg / NeuN Neg	32	female	21	16.5	438.6	14	11	50	8553938	6849575	80.08
Midbrain	CGATGT	Nurr1 Neg / NeuN Neg	80	female	25	12.7	56.8	14	11	800	34686086	22653091	65.31
Midbrain	CGATGT	Nurr1 Neg / NeuN Neg	53	female	23	10.7	48.5	14	11	100	54725406	40205012	73.47
Midbrain	CAGATC	Nurr1 Neg / NeuN Neg	69	male	19.5	4.7	24.2	12	15	170	17006792	10881144	63.98
Midbrain	ACAGTG	Nurr1 Neg / NeuN Neg	28	male	6	11.2	51.2	14	11	200	61824841	46612153	75.39
Midbrain	GCCAAT	Nurr1 Neg / NeuN Neg	36	male	20	3.3	10.5	12	20	500	34185045	26404152	77.24
Midbrain	TAGCTT	Nurr1 Neg / NeuN Pos	27	male	21	14.8	64	14	11	120	26730608	18146256	67.89
Midbrain	GATCAG	Nurr1 Neg / NeuN Pos	80	female	25	60.3	266.5	14	11	53	14977139	11195905	74.75
Midbrain	TTAGGC	Nurr1 Neg / NeuN Pos	32	female	23	5.4	20	14	11	29.5	87155410	65960229	75.68
ACC	ATCACG	NeuN Pos	48	male	21.5	1.4	5.3	12	20	50	49210796	31132904	63.26
PFC	TGACCA	NeuN Pos	54	male	18	3.1	11	12	20	50	45203651	27556318	60.96
PFC	CAGATC	NeuN Pos	48	male	21.5	3.8	12	12	20	50	39521920	27952495	70.73
PFC	CGATGT	NeuN Pos	59	male	22	4.5	24.6	12	20	50	38121027	23157995	60.75
PFC	GCCAAT	NeuN Pos	54	female	27	2	10.6	12	20	50	31306173	17093254	54.6
ACC	GCCAAT	NeuN Pos	54	female	27	1.5	7.7	12	20	50	59092067	35179606	59.53
Midbrain	GATCAG	Nurr1 Pos / NeuN Neg	27	male	21	12.6	53.4	14	11	60	42085014	32401302	76.99
Midbrain	GCCAAT	Nurr1 Pos / NeuN Neg	45	female	12	15.8	59.4	14	11	63.5	56160483	48724088	86.76
Midbrain	ATCACG	Nurr1 Pos / NeuN Neg	32	female	21	52.7	218.4	14	11	42	14020263	11787829	84.08
Midbrain	TAGCTT	Nurr1 Pos / NeuN Neg	80	female	25	10	43.4	14	11	274	69907084	54026921	77.28
Midbrain	TAGCTT	Nurr1 Pos / NeuN Neg	53	female	23	72.9	261.7	14	11	133	8129729	6923660	85.16
Midbrain	CAGATC	Nurr1 Pos / NeuN Neg	28	male	6	3.3	13.8	14	11	190	51888061	39471841	76.07
Midbrain	CAGATC	Nurr1 Pos / NeuN Pos	45	female	12	8.6	32.8	14	11	8	21835023	16057687	73.54
Midbrain	GGCTAC	Nurr1 Pos / NeuN Pos	80	female	25	12.4	55	14	11	9.6	33708584	21885938	64.93
Midbrain	TGACCA	Nurr1 Pos / NeuN Pos	32	female	21	3.4	16	14	11	5.6	38912767	22764441	58.5
Midbrain	TGACCA	Nurr1 Pos / NeuN Pos	36	male	20	1.7	7	12	20	20	25543854	13341188	52.23
PFC	CGATGT	NeuN Neg	48	male	21.5	3.8	10.4	12	20	50	36830504	30243617	82.11
ACC	TTAGGC	NeuN Neg	48	male	21.5	3.1	11	12	20	50	39157895	31106369	79.43
PFC	ACTTGA	NeuN Neg	54	male	18	4.6	11.8	12	20	50	23945608	20258376	84.6
PFC	GATCAG	NeuN Neg	40	male	44.5	4.5	20	12	20	50	44007006	31753255	72.15
ACC	GGCTAC	NeuN Neg	48	male	20	5.2	25.6	12	20	50	44401740	19922303	44.86
ACC	CAGATC	NeuN Neg	54	female	27	1.6	7.7	12	20	50	74473205	44793495	60.14

## Sheet: S2 B.Counts_values
Supplementary Table 2B. nucRNAseq expression values (counts)
						Nurr1 Pos / NeuN Pos	Nurr1 Pos / NeuN Pos	Nurr1 Pos / NeuN Pos	Nurr1 Pos / NeuN Pos	Nurr1 Pos / NeuN Pos	Nurr1 Pos / NeuN Pos	Nurr1 Pos / NeuN Pos	Nurr1 Pos / NeuN Pos	Nurr1 Pos / NeuN Neg	Nurr1 Pos / NeuN Neg	Nurr1 Pos / NeuN Neg	Nurr1 Pos / NeuN Neg	Nurr1 Pos / NeuN Neg	Nurr1 Pos / NeuN Neg	Nurr1 Pos / NeuN Neg	Nurr1 Pos / NeuN Neg	Nurr1 Pos / NeuN Neg	Nurr1 Pos / NeuN Neg	Nurr1 Pos / NeuN Neg	Nurr1 Pos / NeuN Neg	Nurr1 Neg / NeuN Pos	Nurr1 Neg / NeuN Pos	Nurr1 Neg / NeuN Pos	Nurr1 Neg / NeuN Pos	Nurr1 Neg / NeuN Pos	Nurr1 Neg / NeuN Pos	Nurr1 Neg / NeuN Neg	Nurr1 Neg / NeuN Neg	Nurr1 Neg / NeuN Neg	Nurr1 Neg / NeuN Neg	Nurr1 Neg / NeuN Neg	Nurr1 Neg / NeuN Neg	Nurr1 Neg / NeuN Neg	Nurr1 Neg / NeuN Neg	Nurr1 Neg / NeuN Neg	Nurr1 Neg / NeuN Neg	Nurr1 Neg / NeuN Neg	Nurr1 Neg / NeuN Neg	Nurr1 Neg / NeuN Neg	Nurr1 Neg / NeuN Neg	Nurr1 Neg / NeuN Neg	Nurr1 Neg / NeuN Neg	NeuN Pos	NeuN Pos
Geneid	Chr	Start	End	Strand	Length	Batch-1-A004_TGACCA_AHK52YBCXY_L001_001	Batch-1-A004_TGACCA_AHK52YBCXY_L002_001	2D-adapter-7_S24_L005	2D-adapter-7_S24_L005	1D-adapter-11_S31_L006	1D-adapter-11_S31_L006	17D-adapter-4_S33_L006	17D-adapter-4_S33_L006	7B-adapter-9_S17_L004	7B-adapter-9_S17_L004	2C-adapter-6_S23_L005	2C-adapter-6_S23_L005	17B-adapter-1_S27_L005	17B-adapter-1_S27_L005	1C-adapter-10_S30_L006	1C-adapter-10_S30_L006	20C-adapter-10_S36_L007	20C-adapter-10_S36_L007	31C-adapter-7_S42_L008	31C-adapter-7_S42_L008	7C-adapter-10_S18_L004	7C-adapter-10_S18_L004	1B-adapter-9_S29_L006	1B-adapter-9_S29_L006	17C-adapter-3_S38_L007	17C-adapter-3_S38_L007	7A-adapter-2_S16_L004	7A-adapter-2_S16_L004	2A-adapter-4_S22_L005	2A-adapter-4_S22_L005	15A-adapter-7_S39_L007	15A-adapter-7_S39_L007	17A-adapter-12_S26_L005	17A-adapter-12_S26_L005	1A-adapter-2_S28_L006	1A-adapter-2_S28_L006	20A-adapter-2_S34_L007	20A-adapter-2_S34_L007	31A-adapter-5_S40_L008	31A-adapter-5_S40_L008	Batch-1-A006_GCCAAT_AHK52YBCXY_L001_001	Batch-1-A006_GCCAAT_AHK52YBCXY_L002_001	PsychEncode-RNA-seq-Batch-1-A001_ATCACG-_ACC2KBANXX_L001_001	PsychEncode-RNA-seq-Batch-1-A001_ATCACG-_ACC2KBANXX_L001_001
ZZZ3	chr1;chr1;chr1;chr1;chr1;chr1;chr1;chr1;chr1;chr1;chr1;chr1;chr1;chr1;chr1;chr1;chr1;chr1;chr1;chr1;chr1;chr1;chr1;chr1;chr1;chr1;chr1;chr1;chr1;chr1;chr1;chr1;chr1;chr1;chr1;chr1;chr1;chr1;chr1;chr1;chr1;chr1;chr1;chr1;chr1;chr1;chr1;chr1;chr1;chr1;chr1;chr1;chr1;chr1;chr1;chr1;chr1;chr1;chr1;chr1;chr1;chr1;chr1;chr1;chr1;chr1;chr1;chr1;chr1;chr1;chr1;chr1;chr1;chr1;chr1;chr1;chr1;chr1	77562416;77564500;77564506;77564888;77566081;77566081;77566081;77566081;77568332;77568332;77568332;77568332;77576068;77576068;77576068;77576068;77578774;77578774;77578774;77578774;77579527;77579527;77579527;77579527;77580998;77580998;77580998;77581018;77581776;77581776;77581776;77581776;77581776;77581818;77581979;77581979;77581979;77581979;77581979;77581979;77584517;77584517;77584517;77584517;775…	77565784;77565784;77565784;77565784;77566181;77566181;77566181;77566181;77568466;77568466;77568466;77568466;77576220;77576220;77576220;77576220;77578869;77578869;77578869;77578869;77579628;77581069;77579628;77579628;77581069;77581069;77581069;77581069;77581888;77581891;77581891;77581891;77581888;77581888;77582126;77582126;77582126;77582126;77582126;77582126;77584655;77584655;77584655;77584655;775…	-;-;-;-;-;-;-;-;-;-;-;-;-;-;-;-;-;-;-;-;-;-;-;-;-;-;-;-;-;-;-;-;-;-;-;-;-;-;-;-;-;-;-;-;-;-;-;-;-;-;-;-;-;-;-;-;-;-;-;-;-;-;-;-;-;-;-;-;-;-;-;-;-;-;-;-;-;-	9008	283	295	53	60	108	112	201	207	206	218	170	175	67	65	259	262	11	14	121	135	126	124	61	58	323	345	264	266	89	95	59	61	58	58	138	140	151	152	150	156	106	154	509	751
ZZEF1	chr17;chr17;chr17;chr17;chr17;chr17;chr17;chr17;chr17;chr17;chr17;chr17;chr17;chr17;chr17;chr17;chr17;chr17;chr17;chr17;chr17;chr17;chr17;chr17;chr17;chr17;chr17;chr17;chr17;chr17;chr17;chr17;chr17;chr17;chr17;chr17;chr17;chr17;chr17;chr17;chr17;chr17;chr17;chr17;chr17;chr17;chr17;chr17;chr17;chr17;chr17;chr17;chr17;chr17;chr17;chr17;chr17;chr17;chr17;chr17;chr17;chr17;chr17;chr17;chr17;chr17;chr…	4004445;4008260;4008883;4009604;4013449;4013449;4014090;4014090;4014347;4014347;4014378;4016323;4016323;4016323;4016633;4017371;4017371;4017648;4017836;4017836;4019669;4019669;4021129;4022416;4022417;4022709;4024919;4024919;4024919;4024919;4032126;4032126;4032126;4032126;4032828;4032828;4032828;4032828;4033531;4034015;4034015;4034015;4042429;4042429;4042429;4042429;4044224;4044224;4044224;4044224…	4006970;4009757;4008954;4009757;4013614;4013614;4014188;4014188;4014515;4014515;4014515;4016466;4017580;4016466;4016774;4017504;4017730;4017730;4017971;4017971;4020012;4019769;4021320;4022828;4022828;4022828;4025118;4025118;4025118;4025118;4032258;4032258;4032258;4032258;4033359;4033002;4033002;4033002;4034292;4034292;4034292;4034292;4042568;4042568;4042568;4042568;4044374;4044374;4044374;4044374…	-;-;-;-;-;-;-;-;-;-;-;-;-;-;-;-;-;-;-;-;-;-;-;-;-;-;-;-;-;-;-;-;-;-;-;-;-;-;-;-;-;-;-;-;-;-;-;-;-;-;-;-;-;-;-;-;-;-;-;-;-;-;-;-;-;-;-;-;-;-;-;-;-;-;-;-;-;-;-;-;-;-;-;-;-;-;-;-;-;-;-;-;-;-;-;-;-;-;-;-;-;-;-;-;-;-;-;-;-;-;-;-;-;-;-;-;-;-;-;-;-;-;-;-;-;-;-;-;-;-;-;-;-;-;-;-;-;-;-;-;-;-;-;-;-;-	15878	725	774	175	193	680	660	749	739	597	603	533	536	170	192	852	824	74	65	417	412	402	399	222	211	1260	1250	631	650	165	163	165	164	96	90	540	526	511	504	487	494	203	216	836	838
ZYXP1	chr8	137424904	137425021	-	118	0	0	1	1	1	0	1	1	6	1	2	2	0	0	2	5	2	1	5	0	3	2	1	0	7	5	4	2	5	1	0	0	1	0	5	1	6	1	6	5	2	2	1	0
ZYX	chr7;chr7;chr7;chr7;chr7;chr7;chr7;chr7;chr7;chr7;chr7;chr7;chr7;chr7;chr7;chr7;chr7;chr7;chr7;chr7;chr7;chr7;chr7;chr7;chr7;chr7;chr7;chr7;chr7;chr7;chr7;chr7;chr7;chr7;chr7;chr7;chr7;chr7;chr7;chr7;chr7;chr7;chr7;chr7;chr7;chr7;chr7;chr7;chr7;chr7;chr7;chr7	143381080;143381295;143381360;143381361;143381557;143381557;143381575;143381907;143382028;143382248;143382248;143382248;143382248;143382248;143382248;143382593;143382593;143382593;143382593;143382801;143382801;143382801;143382801;143382801;143382801;143382850;143383000;143384090;143387762;143387762;143387889;143388219;143388219;143388219;143388219;143388219;143388489;143388489;143388489;143388489…	143381409;143381409;143381409;143381779;143381779;143381779;143381779;143382091;143382091;143382447;143382447;143382685;143382447;143382447;143382447;143382685;143382676;143382685;143382685;143383240;143383322;143383322;143383235;143382925;143383322;143383322;143383322;143384245;143387787;143387787;143388339;143388339;143388339;143388339;143388339;143388339;143388597;143388500;143388658;143388658…	+;+;+;+;+;+;+;+;+;+;+;+;+;+;+;+;+;+;+;+;+;+;+;+;+;+;+;+;+;+;+;+;+;+;+;+;+;+;+;+;+;+;+;+;+;+;+;+;+;+;+;+	3482	183	195	47	61	136	138	233	234	81	69	102	104	21	19	124	112	16	15	81	83	74	71	42	41	312	293	77	76	29	23	45	40	7	8	67	57	128	119	144	135	37	34	240	233
ZYG11B	chr1;chr1;chr1;chr1;chr1;chr1;chr1;chr1;chr1;chr1;chr1;chr1;chr1;chr1;chr1;chr1;chr1;chr1;chr1;chr1;chr1;chr1;chr1;chr1;chr1;chr1;chr1;chr1	52726467;52726509;52756458;52756458;52771020;52771020;52779853;52779853;52784877;52784877;52790003;52790003;52796292;52796292;52796734;52796734;52801819;52801819;52802092;52802092;52805471;52813536;52813536;52813860;52813860;52816532;52816532;52821439	52726683;52726683;52756623;52756623;52771774;52771774;52779993;52779993;52785053;52785053;52790067;52790067;52796391;52796391;52796784;52796784;52801980;52801980;52802139;52802139;52805524;52813733;52813733;52813912;52813912;52816629;52816638;52827342	+;+;+;+;+;+;+;+;+;+;+;+;+;+;+;+;+;+;+;+;+;+;+;+;+;+;+;+	8198	302	289	45	46	94	88	140	145	75	71	95	81	23	25	105	102	10	13	81	73	86	80	53	50	263	251	97	90	29	38	30	24	18	16	44	41	66	69	82	77	58	56	253	263
ZYG11AP1	chr9;chr9	102611162;102612022	102611864;102612155	-;-	837	0	0	3	2	0	0	1	1	2	2	6	1	1	1	6	8	0	0	3	2	3	2	4	1	7	7	6	3	7	3	0	1	1	0	3	2	4	3	13	11	5	4	1	2
ZYG11A	chr1;chr1;chr1;chr1;chr1;chr1;chr1;chr1;chr1;chr1;chr1;chr1;chr1;chr1;chr1;chr1;chr1;chr1;chr1;chr1;chr1;chr1;chr1;chr1;chr1;chr1;chr1;chr1;chr1;chr1;chr1;chr1;chr1;chr1;chr1;chr1;chr1;chr1;chr1;chr1;chr1	52842511;52842511;52842736;52854465;52854465;52854465;52856998;52860731;52860731;52860731;52863981;52863981;52863981;52866503;52866503;52866503;52867539;52867539;52867539;52867727;52867727;52867727;52877682;52877682;52877682;52877925;52877925;52877925;52881471;52881471;52881471;52885833;52885833;52885833;52886956;52886956;52886956;52892782;52892782;52892782;52894044	52842973;52842973;52842973;52854630;52854630;52854630;52857749;52860871;52860871;52860871;52864157;52864157;52864157;52866567;52866567;52866567;52867638;52867638;52867638;52867777;52867777;52867777;52877843;52877843;52877843;52877969;52877969;52877969;52881665;52881665;52881665;52885894;52885894;52885894;52887053;52887053;52887053;52894998;52894998;52893790;52894991	+;+;+;+;+;+;+;+;+;+;+;+;+;+;+;+;+;+;+;+;+;+;+;+;+;+;+;+;+;+;+;+;+;+;+;+;+;+;+;+;+	4694	4	2	27	23	22	28	24	27	48	47	83	104	16	21	56	49	10	9	63	72	25	25	19	12	80	97	66	71	25	27	16	14	8	6	27	37	59	63	62	73	38	47	14	17
ZXDC	chr3;chr3;chr3;chr3;chr3;chr3;chr3;chr3;chr3;chr3;chr3;chr3;chr3;chr3;chr3;chr3;chr3;chr3;chr3;chr3;chr3;chr3;chr3;chr3;chr3;chr3;chr3	126437601;126437601;126437619;126439632;126439632;126439632;126441765;126441765;126459653;126461083;126461270;126461535;126466155;126466155;126466155;126470895;126470895;126470895;126471973;126471973;126471973;126472153;126472153;126472153;126474959;126474959;126474959	126438461;126438461;126438461;126439727;126439727;126443409;126441946;126441946;126459737;126462220;126462220;126462220;126466325;126466325;126466325;126471025;126471025;126471025;126472051;126472051;126472051;126472305;126472305;126472305;126475865;126474987;126475919	-;-;-;-;-;-;-;-;-;-;-;-;-;-;-;-;-;-;-;-;-;-;-;-;-;-;-	7357	219	219	76	71	121	134	155	153	190	183	230	195	53	54	235	238	26	30	158	149	112	112	47	48	303	294	210	207	68	63	64	64	27	28	148	153	164	166	168	164	76	82	261	260
ZXDB	chrX	57591652	57597545	+	5894	34	45	18	16	32	33	23	19	27	24	51	49	9	8	67	72	5	3	48	45	8	10	13	12	59	50	39	35	24	23	11	14	7	8	27	27	20	21	58	54	14	9	27	26
ZXDA	chrX	57906708	57910820	-	4113	50	43	34	14	37	31	47	32	24	27	36	37	7	7	62	58	2	4	25	24	16	15	14	13	43	37	33	22	10	12	8	10	6	5	38	32	24	28	39	47	1	14	63	61
ZWINT	chr10;chr10;chr10;chr10;chr10;chr10;chr10;chr10;chr10;chr10;chr10;chr10;chr10;chr10;chr10;chr10;chr10;chr10;chr10;chr10;chr10;chr10;chr10;chr10;chr10;chr10;chr10;chr10;chr10;chr10;chr10;chr10;chr10;chr10;chr10;chr10;chr10;chr10;chr10;chr10;chr10;chr10;chr10;chr10;chr10;chr10;chr10;chr10;chr10;chr10;chr10;chr10;chr10;chr10;chr10;chr10;chr10;chr10;chr10;chr10;chr10;chr10;chr10	56357228;56357438;56357438;56357445;56357479;56357816;56358143;56358187;56358377;56358377;56358377;56358377;56358377;56358556;56358556;56358556;56358556;56358556;56358556;56358556;56358556;56358631;56358805;56358805;56358805;56358805;56358805;56358805;56358909;56358909;56358909;56359476;56359476;56359476;56359476;56359476;56359476;56359476;56359476;56359476;56359687;56359687;56359687;56359687;563…	56358185;56358459;56358185;56358459;56358185;56358185;56358185;56358459;56358459;56358459;56358459;56358459;56358459;56358687;56358687;56358687;56358687;56358724;56358724;56358724;56358724;56358724;56358947;56358947;56358947;56358947;56358947;56358947;56358947;56358947;56358947;56359532;56359532;56359532;56359532;56359532;56359532;56359532;56359532;56359532;56359853;56359853;56359853;56359731;563…	-;-;-;-;-;-;-;-;-;-;-;-;-;-;-;-;-;-;-;-;-;-;-;-;-;-;-;-;-;-;-;-;-;-;-;-;-;-;-;-;-;-;-;-;-;-;-;-;-;-;-;-;-;-;-;-;-;-;-;-;-;-;-	2378	23	20	20	16	32	27	24	28	35	36	61	52	7	6	117	110	7	6	41	39	26	21	7	8	86	77	55	50	25	24	22	22	9	7	32	31	67	65	69	61	36	36	22	20
ZWILCH	chr15;chr15;chr15;chr15;chr15;chr15;chr15;chr15;chr15;chr15;chr15;chr15;chr15;chr15;chr15;chr15;chr15;chr15;chr15;chr15;chr15;chr15;chr15;chr15;chr15;chr15;chr15;chr15;chr15;chr15;chr15;chr15;chr15;chr15;chr15;chr15;chr15;chr15;chr15;chr15;chr15;chr15;chr15;chr15;chr15;chr15;chr15;chr15;chr15;chr15;chr15;chr15;chr15;chr15;chr15;chr15;chr15;chr15;chr15;chr15;chr15;chr15;chr15;chr15;chr15;chr15;chr…	66504959;66504959;66505083;66505117;66505295;66505295;66505300;66505300;66505300;66505326;66508746;66508746;66508746;66508746;66508746;66508746;66508841;66513934;66513988;66513988;66513988;66513988;66513988;66513988;66514327;66515526;66515526;66515526;66515526;66515526;66515526;66515526;66515526;66515526;66518879;66518879;66518879;66518879;66518879;66518879;66518879;66518879;66518883;66520508;665…	66505391;66505391;66505391;66505391;66505391;66505391;66505391;66505391;66505400;66505391;66508892;66508892;66508892;66508892;66508892;66508892;66508892;66514083;66514083;66514083;66514083;66514083;66514083;66514083;66514522;66515644;66515644;66515644;66515644;66515644;66515644;66515644;66515644;66515644;66519078;66519129;66519078;66519082;66519078;66519078;66519078;66519078;66518969;66520660;665…	+;+;+;+;+;+;+;+;+;+;+;+;+;+;+;+;+;+;+;+;+;+;+;+;+;+;+;+;+;+;+;+;+;+;+;+;+;+;+;+;+;+;+;+;+;+;+;+;+;+;+;+;+;+;+;+;+;+;+;+;+;+;+;+;+;+;+;+;+;+;+;+;+;+;+;+;+;+;+;+;+;+;+;+;+;+;+;+;+;+;+;+;+;+;+;+;+;+;+;+;+;+;+;+;+;+;+;+;+;+;+;+;+;+;+;+;+;+;+;+;+;+;+;+;+;+;+;+;+;+	4849	13	8	24	11	24	17	17	25	34	28	67	42	11	14	42	31	10	3	47	34	22	17	19	7	81	62	46	30	19	16	17	12	7	6	27	18	48	22	57	52	26	26	47	44
ZW10	chr11;chr11;chr11;chr11;chr11;chr11;chr11;chr11;chr11;chr11;chr11;chr11;chr11;chr11;chr11;chr11;chr11;chr11;chr11;chr11;chr11;chr11;chr11;chr11;chr11;chr11;chr11;chr11;chr11;chr11;chr11;chr11;chr11;chr11;chr11;chr11;chr11;chr11	113733187;113733275;113736620;113736620;113737572;113737572;113738264;113738264;113739213;113739213;113741694;113741694;113743802;113743802;113747531;113747531;113747640;113748257;113748257;113748257;113757662;113757662;113757662;113758554;113758554;113758554;113760209;113760209;113760513;113760513;113760817;113760817;113768833;113768833;113768833;113773562;113773562;113773562	113733814;113733814;113736773;113736822;113737703;113737703;113738394;113738394;113739382;113739382;113741765;113741765;113744040;113744040;113747713;113747713;113747713;113748420;113748420;113748420;113757853;113757853;113757853;113758706;113758706;113758706;113760368;113760368;113760590;113760590;113760918;113760918;113768967;113768967;113768967;113773735;113773691;113773811	-;-;-;-;-;-;-;-;-;-;-;-;-;-;-;-;-;-;-;-;-;-;-;-;-;-;-;-;-;-;-;-;-;-;-;-;-;-	2992	63	66	25	18	53	53	69	72	74	63	72	74	18	27	108	110	11	10	45	46	53	48	24	18	130	127	80	87	25	29	17	11	11	13	61	56	60	64	49	56	25	36	190	191
ZUFSP	chr6;chr6;chr6;chr6;chr6;chr6;chr6;chr6;chr6;chr6;chr6;chr6;chr6;chr6;chr6;chr6;chr6;chr6;chr6;chr6;chr6;chr6;chr6;chr6	116635618;116635618;116645714;116645714;116647459;116651572;116652004;116652004;116652004;116656684;116656684;116658803;116658803;116658803;116660233;116660736;116660736;116660736;116666634;116666634;116666634;116668566;116668566;116668566	116635879;116635879;116645934;116646258;116647610;116651737;116652192;116652192;116652192;116656852;116656852;116658924;116658924;116658924;116660369;116660846;116660846;116660846;116667207;116666912;116667207;116668794;116668794;116668794	-;-;-;-;-;-;-;-;-;-;-;-;-;-;-;-;-;-;-;-;-;-;-;-	2656	42	39	10	13	29	26	37	37	26	31	21	17	8	9	30	33	8	1	20	16	23	19	16	12	51	59	34	30	16	16	8	9	8	8	30	27	21	21	16	11	19	13	113	105
ZSWIM8-AS1	chr10;chr10;chr10;chr10	73796514;73797822;73800503;73801340	73797589;73798088;73800559;73801399	-;-;-;-	1460	0	0	0	0	2	0	1	0	1	0	1	1	0	0	2	0	0	0	0	0	0	0	0	0	1	0	1	3	0	0	0	0	1	0	0	0	1	2	1	0	0	0	0	0
ZSWIM8	chr10;chr10;chr10;chr10;chr10;chr10;chr10;chr10;chr10;chr10;chr10;chr10;chr10;chr10;chr10;chr10;chr10;chr10;chr10;chr10;chr10;chr10;chr10;chr10;chr10;chr10;chr10;chr10;chr10;chr10;chr10;chr10;chr10;chr10;chr10;chr10;chr10;chr10;chr10;chr10;chr10;chr10;chr10;chr10;chr10;chr10;chr10;chr10;chr10;chr10;chr10;chr10;chr10;chr10;chr10;chr10;chr10;chr10;chr10;chr10;chr10;chr10;chr10;chr10;chr10;chr10;chr…	73785582;73785624;73785624;73785655;73785656;73785662;73785683;73788670;73788670;73788670;73788670;73788670;73788670;73789096;73789096;73789096;73789096;73789096;73789096;73789367;73789367;73789367;73789367;73789367;73789367;73789502;73789717;73789717;73789717;73789717;73789717;73789717;73789717;73789956;73789956;73789956;73789956;73789956;73789956;73789956;73790172;73790172;73790172;73790172;737…	73786086;73786086;73786086;73786679;73786086;73786086;73786086;73788823;73788823;73788823;73788823;73788823;73788823;73789190;73789190;73789190;73789190;73789190;73789190;73789539;73789539;73789539;73789539;73789539;73789539;73789539;73789824;73789824;73789824;73789824;73789824;73789824;73789824;73790037;73790037;73790037;73790037;73790037;73790037;73790037;73790256;73790292;73790292;73790292;737…	+;+;+;+;+;+;+;+;+;+;+;+;+;+;+;+;+;+;+;+;+;+;+;+;+;+;+;+;+;+;+;+;+;+;+;+;+;+;+;+;+;+;+;+;+;+;+;+;+;+;+;+;+;+;+;+;+;+;+;+;+;+;+;+;+;+;+;+;+;+;+;+;+;+;+;+;+;+;+;+;+;+;+;+;+;+;+;+;+;+;+;+;+;+;+;+;+;+;+;+;+;+;+;+;+;+;+;+;+;+;+;+;+;+;+;+;+;+;+;+;+;+;+;+;+;+;+;+;+;+;+;+;+;+;+;+;+;+;+;+;+;+;+;+;+;+;+;+;+;+;+;+;+;+;+;+;+;+;+;+;+;+;+;+;+;+;+;+;+;+;+;+;+;+;+;+;+;+;+;+;+;+;+;+;+;+;+;+;+;+;+;+;+;+;+;+;+;+;+;+…	7953	613	609	136	138	351	360	447	408	280	279	310	313	65	65	327	333	34	32	233	257	213	214	124	129	564	563	258	256	91	92	112	114	44	40	257	254	307	301	317	296	83	107	480	465
ZSWIM7	chr17;chr17;chr17;chr17;chr17;chr17;chr17;chr17;chr17;chr17;chr17;chr17;chr17;chr17;chr17;chr17;chr17;chr17;chr17;chr17;chr17;chr17;chr17;chr17;chr17;chr17;chr17;chr17;chr17;chr17;chr17;chr17;chr17;chr17;chr17;chr17;chr17;chr17;chr17;chr17;chr17;chr17;chr17;chr17;chr17;chr17;chr17;chr17;chr17;chr17;chr17;chr17;chr17;chr17;chr17;chr17;chr17;chr17;chr17;chr17;chr17;chr17;chr17;chr17;chr17;chr17;chr…	15976560;15976560;15976560;15976560;15976569;15977012;15977579;15977579;15977579;15977683;15977727;15977727;15977727;15977727;15977727;15977730;15977733;15977733;15977800;15977800;15977891;15977925;15978044;15978044;15978044;15978044;15978044;15978044;15978044;15978044;15978044;15978044;15978078;15980243;15981040;15981040;15981040;15981040;15981040;15981040;15981040;15981040;15981040;15981040;159…	15978163;15977092;15978163;15977092;15977092;15977092;15977700;15977913;15977700;15977913;15978163;15977913;15977913;15977913;15978163;15977913;15978163;15977913;15977913;15977913;15978163;15978163;15978163;15978163;15978163;15978163;15978163;15978163;15978163;15978163;15978163;15978163;15978163;15980367;15981144;15981144;15981144;15981144;15981144;15981144;15981144;15981144;15981144;15981144;159…	-;-;-;-;-;-;-;-;-;-;-;-;-;-;-;-;-;-;-;-;-;-;-;-;-;-;-;-;-;-;-;-;-;-;-;-;-;-;-;-;-;-;-;-;-;-;-;-;-;-;-;-;-;-;-;-;-;-;-;-;-;-;-;-;-;-;-;-;-;-;-;-;-;-;-;-;-;-;-;-;-;-;-;-;-;-;-;-;-;-;-;-;-;-;-;-;-;-;-;-;-;-;-	2559	58	50	13	9	35	37	49	49	55	52	62	66	20	20	66	58	9	10	51	41	25	25	14	13	63	67	69	60	24	26	23	21	10	10	35	25	44	43	43	42	20	20	77	71
ZSWIM6	chr5;chr5;chr5;chr5;chr5;chr5;chr5;chr5;chr5;chr5;chr5;chr5;chr5;chr5	61332273;61472681;61490786;61494260;61521263;61525800;61526250;61530052;61531465;61535484;61538814;61539596;61541884;61543455	61332948;61473037;61490934;61494410;61521442;61525976;61526396;61530198;61531725;61535619;61538971;61539759;61541965;61546170	+;+;+;+;+;+;+;+;+;+;+;+;+;+	5501	205	189	41	50	101	116	108	118	158	182	142	174	56	56	222	274	10	12	95	117	79	85	35	48	179	219	216	237	78	92	46	49	54	56	176	209	122	148	102	124	89	82	220	219
ZSWIM5P3	chr4;chr4;chr4	129135926;129137545;129138209	129136807;129137873;129139740	-;-;-	2743	1	1	5	6	19	22	17	19	33	33	41	43	12	12	77	81	8	9	48	54	19	19	7	7	68	70	46	53	17	16	10	8	20	16	21	21	67	66	60	62	35	34	7	10
ZSWIM5P2	chr17;chr17;chr17	20583758;20585314;20591137	20584608;20586456;20591180	-;-;-	2038	0	0	8	3	3	7	12	0	8	9	12	8	3	1	7	11	2	2	15	12	3	3	4	2	22	19	9	10	6	2	5	1	1	1	5	4	21	18	19	21	4	3	6	4
ZSWIM5P1	chr17;chr17	15768717;15770314	15769573;15771426	-;-	1970	0	0	11	3	7	6	11	6	11	7	22	11	5	0	30	13	3	3	18	15	8	4	4	3	27	27	10	10	3	1	9	4	0	0	5	4	12	9	32	27	5	4	4	3
ZSWIM5	chr1;chr1;chr1;chr1;chr1;chr1;chr1;chr1;chr1;chr1;chr1;chr1;chr1;chr1;chr1;chr1;chr1	45016399;45020066;45020625;45034312;45035688;45036039;45038936;45040392;45043219;45051074;45058609;45060099;45087881;45088075;45205756;45303927;45306114	45019316;45020147;45020788;45034469;45035823;45036299;45039073;45040538;45043395;45051253;45058759;45060247;45088237;45088237;45206556;45304057;45306209	-;-;-;-;-;-;-;-;-;-;-;-;-;-;-;-;-	6046	88	99	73	39	84	70	90	89	74	69	123	110	21	21	92	97	18	15	113	91	65	55	33	32	233	207	100	94	33	30	23	21	14	11	45	39	80	76	144	117	51	47	102	101
ZSWIM4	chr19;chr19;chr19;chr19;chr19;chr19;chr19;chr19;chr19;chr19;chr19;chr19;chr19;chr19;chr19;chr19;chr19;chr19;chr19;chr19;chr19;chr19;chr19;chr19;chr19;chr19;chr19;chr19;chr19;chr19	13795460;13799720;13804792;13805061;13808836;13808836;13809070;13809070;13812997;13812997;13814515;13817216;13817216;13817699;13817722;13817722;13819357;13819357;13823346;13823346;13823455;13825550;13825550;13825550;13828645;13828645;13828645;13830191;13830191;13830191	13795801;13799921;13805148;13805148;13808984;13808984;13809220;13809220;13813164;13813164;13814865;13817353;13817353;13817900;13817976;13817976;13819492;13819492;13823500;13823500;13823500;13825713;13825713;13825713;13828726;13828726;13828726;13830415;13831274;13832230	+;+;+;+;+;+;+;+;+;+;+;+;+;+;+;+;+;+;+;+;+;+;+;+;+;+;+;+;+;+	4713	40	30	55	76	80	76	83	98	66	51	94	99	11	15	82	80	11	11	98	99	42	34	25	29	190	163	49	53	26	16	30	19	10	12	49	35	90	79	137	137	34	23	36	40
ZSWIM3	chr20;chr20	45857617;45876714	45857980;45879122	+;+	2773	54	45	21	24	57	58	51	49	45	42	95	95	16	16	67	80	11	11	67	77	28	29	21	22	115	122	70	69	25	26	15	16	5	6	24	28	63	68	95	101	23	27	46	40
ZSWIM2	chr2;chr2;chr2;chr2;chr2;chr2;chr2;chr2;chr2;chr2;chr2;chr2	186827835;186829727;186833120;186833946;186837306;186838959;186844717;186844753;186847719;186847719;186848695;186848966	186828790;186829880;186833232;186834030;186837554;186839169;186844757;186844757;186847795;186847795;186849208;186849170	-;-;-;-;-;-;-;-;-;-;-;-	2400	3	3	3	9	7	8	7	6	9	17	13	25	10	10	27	40	4	3	10	18	8	13	3	2	22	24	19	34	12	14	9	7	2	2	9	14	24	33	16	16	14	14	17	20
ZSWIM1	chr20;chr20;chr20;chr20;chr20	45881227;45881241;45882533;45882533;45884985	45881261;45881261;45885266;45884398;45885265	+;+;+;+;+	2769	52	56	18	20	32	23	63	61	34	32	52	42	10	7	38	42	4	3	37	35	27	22	17	15	94	93	40	41	7	6	10	9	7	9	15	15	53	50	46	43	14	12	34	35
ZSCAN9	chr6;chr6;chr6;chr6;chr6;chr6;chr6;chr6;chr6;chr6;chr6;chr6;chr6;chr6;chr6;chr6;chr6;chr6;chr6;chr6;chr6;chr6;chr6;chr6;chr6;chr6;chr6;chr6	28224886;28225264;28225275;28225292;28225292;28225339;28226921;28227012;28227012;28227012;28227012;28227012;28227012;28227012;28227665;28227690;28227690;28227690;28227690;28227690;28227690;28230336;28230402;28232562;28232562;28232562;28232562;28232562	28225268;28225330;28225366;28225366;28225330;28225366;28227504;28227504;28227504;28227504;28227504;28227504;28227504;28227207;28227958;28227837;28227837;28227837;28229230;28227837;28227837;28230488;28230488;28232586;28233015;28233482;28233466;28233466	+;+;+;+;+;+;+;+;+;+;+;+;+;+;+;+;+;+;+;+;+;+;+;+;+;+;+;+	3705	53	50	43	49	41	41	56	59	60	53	82	96	20	15	111	114	14	18	65	67	20	27	16	15	125	137	80	79	31	33	19	20	11	7	54	57	80	83	120	120	48	41	71	54
ZSCAN5DP	chr19;chr19;chr19;chr19	56244043;56245222;56246316;56246734	56244426;56245425;56246466;56247482	+;+;+;+	1488	2	6	16	16	24	20	34	14	41	29	53	46	9	11	39	40	8	6	41	39	17	12	14	12	69	49	34	33	10	9	11	7	6	6	19	15	43	37	68	59	7	11	14	6
ZSCAN5C	chr19;chr19;chr19;chr19;chr19;chr19;chr19;chr19;chr19	56202301;56205787;56205914;56207059;56207059;56208034;56208034;56208449;56208449	56202322;56206297;56206297;56207262;56207262;56208184;56208184;56209452;56209200	+;+;+;+;+;+;+;+;+	1892	0	0	13	9	24	20	9	8	24	19	54	34	15	7	36	33	7	4	52	41	12	12	13	7	44	42	39	24	10	7	16	13	4	2	19	9	40	32	71	54	4	5	3	4
ZSCAN5B	chr19;chr19;chr19;chr19;chr19;chr19;chr19;chr19;chr19;chr19;chr19;chr19;chr19;chr19;chr19;chr19	56189570;56189689;56190837;56190837;56191850;56191850;56191930;56192027;56192669;56192669;56192669;56192669;56193120;56197734;56197734;56197734	56190575;56190575;56190987;56190987;56192053;56192053;56192053;56192053;56193054;56193054;56193179;56193052;56193179;56197815;56197793;56197920	-;-;-;-;-;-;-;-;-;-;-;-;-;-;-;-	2059	0	1	16	9	18	17	20	19	22	19	36	28	12	4	32	28	3	5	32	32	10	9	11	6	59	47	30	25	10	8	6	8	1	0	20	15	33	30	52	41	11	10	9	5
ZSCAN5A	chr19;chr19;chr19;chr19;chr19;chr19;chr19;chr19;chr19;chr19;chr19;chr19;chr19;chr19;chr19;chr19;chr19;chr19;chr19;chr19;chr19;chr19;chr19;chr19;chr19;chr19;chr19;chr19;chr19;chr19;chr19;chr19;chr19;chr19;chr19;chr19;chr19;chr19;chr19;chr19;chr19;chr19;chr19;chr19;chr19;chr19;chr19;chr19;chr19;chr19;chr19;chr19;chr19;chr19;chr19;chr19;chr19	56219670;56221312;56221312;56221487;56222058;56222591;56222591;56222591;56222591;56222591;56223631;56223631;56223631;56223631;56223631;56224322;56224663;56224663;56224663;56224731;56224793;56224920;56224932;56228252;56228252;56263218;56266218;56274504;56274539;56280602;56283345;56296068;56313283;56313283;56313283;56313283;56313283;56313283;56313283;56313283;56313283;56313283;56313283;56313283;563…	56222326;56222326;56222323;56222326;56222326;56222741;56222741;56222741;56222741;56222741;56223795;56223834;56223834;56223834;56223834;56225429;56225048;56225048;56225173;56225048;56225173;56225173;56225173;56228311;56228290;56263682;56266761;56274908;56274908;56280700;56283887;56296395;56313384;56313384;56313384;56313380;56313387;56313384;56313384;56313384;56313384;56313384;56313384;56313384;563…	-;-;-;-;-;-;-;-;-;-;-;-;-;-;-;-;-;-;-;-;-;-;-;-;-;-;-;-;-;-;-;-;-;-;-;-;-;-;-;-;-;-;-;-;-;-;-;-;-;-;-;-;-;-;-;-;-	8039	28	34	46	56	62	77	73	66	95	99	164	175	30	37	119	130	17	18	128	155	34	41	35	38	211	210	118	141	50	49	35	38	17	21	44	39	138	137	176	200	52	59	65	72
ZSCAN4	chr19;chr19;chr19;chr19;chr19;chr19;chr19;chr19;chr19	57668935;57670242;57670245;57676041;57676041;57677914;57677914;57678166;57678166	57669203;57670567;57670567;57676541;57676541;57678079;57678079;57679152;57679151	+;+;+;+;+;+;+;+;+	2249	0	0	13	9	6	8	9	6	25	25	40	40	7	4	24	22	6	7	23	24	6	6	7	4	33	21	30	22	9	8	10	4	2	2	12	14	28	22	33	38	11	15	7	6
ZSCAN32	chr16;chr16;chr16;chr16;chr16;chr16;chr16;chr16;chr16;chr16;chr16;chr16;chr16;chr16;chr16;chr16;chr16;chr16;chr16;chr16;chr16;chr16;chr16;chr16;chr16;chr16;chr16;chr16;chr16;chr16;chr16;chr16;chr16;chr16;chr16;chr16;chr16;chr16;chr16;chr16;chr16;chr16;chr16;chr16;chr16;chr16;chr16;chr16;chr16;chr16;chr16;chr16;chr16;chr16;chr16;chr16;chr16;chr16;chr16;chr16;chr16;chr16;chr16;chr16	3382081;3382081;3382085;3382085;3382085;3382358;3382499;3383671;3383701;3384084;3384302;3384319;3384459;3384459;3384459;3384459;3384459;3384459;3384459;3384498;3384821;3384840;3390010;3390010;3390010;3390010;3390010;3390010;3390010;3390010;3390423;3390423;3390423;3390423;3390423;3390423;3390423;3393649;3393649;3393649;3393649;3393649;3393649;3393649;3397192;3397192;3397192;3397192;3397192;3397192…	3383711;3383711;3383711;3383711;3384061;3383711;3383711;3383711;3384941;3384941;3384941;3384941;3384941;3384941;3384941;3384941;3384941;3384941;3384941;3384941;3384941;3384941;3390133;3390183;3390183;3390133;3390133;3390133;3390183;3390133;3390517;3390517;3390517;3390517;3390517;3390517;3390517;3393814;3393814;3393814;3393814;3393814;3393814;3393814;3397744;3397745;3397391;3397745;3397744;3397744…	-;-;-;-;-;-;-;-;-;-;-;-;-;-;-;-;-;-;-;-;-;-;-;-;-;-;-;-;-;-;-;-;-;-;-;-;-;-;-;-;-;-;-;-;-;-;-;-;-;-;-;-;-;-;-;-;-;-;-;-;-;-;-;-	4013	15	9	6	2	9	4	3	3	10	5	12	6	2	1	14	12	7	0	18	13	7	5	3	1	20	11	12	12	5	1	3	6	3	1	7	3	9	10	10	5	1	3	6	9
ZSCAN31	chr6;chr6;chr6;chr6;chr6;chr6;chr6;chr6;chr6;chr6;chr6;chr6;chr6;chr6;chr6;chr6;chr6;chr6;chr6;chr6;chr6;chr6;chr6;chr6;chr6;chr6;chr6;chr6;chr6;chr6;chr6;chr6;chr6;chr6;chr6;chr6;chr6;chr6;chr6;chr6;chr6;chr6;chr6;chr6;chr6;chr6;chr6;chr6;chr6;chr6;chr6;chr6;chr6;chr6;chr6;chr6;chr6;chr6;chr6;chr6;chr6;chr6;chr6;chr6;chr6;chr6;chr6;chr6;chr6;chr6;chr6;chr6;chr6;chr6	28324693;28324737;28324737;28324740;28324740;28324749;28324947;28326036;28326295;28326597;28326736;28326775;28327383;28327383;28327383;28327383;28327383;28327383;28327383;28327383;28327383;28327383;28327448;28327472;28329303;28329303;28329303;28329303;28329303;28329303;28329303;28329364;28329374;28329450;28329611;28329632;28332285;28332285;28335367;28335830;28335830;28335830;28336082;28336082;283…	28324806;28326854;28326854;28326854;28326854;28326854;28326854;28326717;28326854;28326854;28326854;28326854;28327533;28327533;28327533;28327533;28327533;28327533;28327533;28327533;28327533;28327533;28327533;28327533;28329714;28329714;28329714;28329778;28329714;28329714;28329778;28329778;28329778;28329714;28329714;28329714;28332393;28332393;28335451;28335936;28336134;28336134;28336198;28336134;283…	-;-;-;-;-;-;-;-;-;-;-;-;-;-;-;-;-;-;-;-;-;-;-;-;-;-;-;-;-;-;-;-;-;-;-;-;-;-;-;-;-;-;-;-;-;-;-;-;-;-;-;-;-;-;-;-;-;-;-;-;-;-;-;-;-;-;-;-;-;-;-;-;-;-	4957	113	121	67	51	41	37	50	43	89	82	112	128	27	25	140	134	18	12	69	72	42	42	18	15	122	136	90	70	35	34	30	29	17	15	63	59	92	97	81	76	62	65	97	89
ZSCAN30	chr18;chr18;chr18;chr18;chr18;chr18;chr18;chr18;chr18;chr18;chr18;chr18;chr18;chr18;chr18;chr18;chr18;chr18;chr18;chr18;chr18;chr18;chr18;chr18;chr18;chr18;chr18;chr18;chr18;chr18;chr18;chr18;chr18;chr18;chr18;chr18;chr18;chr18;chr18;chr18	35251058;35251066;35251068;35252594;35253459;35254962;35255778;35256269;35258829;35259672;35260106;35260375;35260643;35263296;35263296;35263513;35263513;35263513;35263585;35263938;35263945;35263945;35263945;35263945;35263945;35264146;35264210;35264218;35267476;35267476;35267476;35267878;35289345;35290084;35290084;35290084;35290131;35290131;35290131;35290131	35254381;35254381;35254381;35254621;35254223;35254988;35255801;35256321;35258866;35259703;35260152;35260407;35263240;35263657;35263638;35263657;35263657;35263657;35263713;35264223;35264455;35264046;35264455;35264455;35264455;35264455;35264455;35264384;35267682;35267679;35267679;35267948;35289823;35290197;35290232;35290208;35290221;35290229;35290232;35290245	-;-;-;-;-;-;-;-;-;-;-;-;-;-;-;-;-;-;-;-;-;-;-;-;-;-;-;-;-;-;-;-;-;-;-;-;-;-;-;-	8271	176	176	56	66	84	88	190	217	199	204	193	188	61	66	307	310	17	21	148	146	129	137	40	43	315	347	250	267	71	76	75	82	46	47	143	144	180	183	156	165	105	103	470	491
ZSCAN29	chr15;chr15;chr15;chr15;chr15;chr15;chr15;chr15;chr15;chr15;chr15;chr15;chr15;chr15;chr15;chr15;chr15;chr15;chr15;chr15;chr15;chr15;chr15;chr15;chr15;chr15;chr15;chr15;chr15;chr15;chr15;chr15	43358172;43361018;43361018;43361073;43361073;43363749;43363915;43363915;43363915;43364126;43366110;43366110;43366110;43366110;43366110;43368923;43368923;43368923;43368923;43368923;43368923;43369596;43369596;43369596;43369596;43369596;43369596;43369606;43369851;43369998;43370558;43370558	43361941;43361941;43361941;43361941;43361941;43364487;43364487;43364487;43364382;43364382;43366808;43366808;43366774;43366774;43366808;43369127;43369127;43369127;43369127;43369127;43369127;43369910;43369910;43369676;43369602;43370062;43370048;43370062;43370025;43370348;43371025;43370907	-;-;-;-;-;-;-;-;-;-;-;-;-;-;-;-;-;-;-;-;-;-;-;-;-;-;-;-;-;-;-;-	6634	123	106	84	76	129	131	128	122	162	165	261	280	66	60	289	286	32	33	193	189	83	81	64	63	311	292	198	202	96	92	61	54	35	35	131	121	207	199	253	252	103	78	177	178
ZSCAN26	chr6;chr6;chr6;chr6;chr6;chr6;chr6;chr6;chr6;chr6;chr6;chr6;chr6;chr6;chr6;chr6;chr6;chr6;chr6;chr6;chr6;chr6;chr6;chr6;chr6	28267010;28267058;28267143;28267149;28267153;28267359;28267359;28271854;28271854;28271854;28271854;28271854;28271854;28272670;28272670;28272670;28272670;28272670;28272670;28276195;28276195;28276195;28276195;28276195;28276195	28267213;28267213;28267213;28267213;28267213;28267453;28267453;28272339;28272336;28271934;28272336;28272339;28271934;28272787;28272787;28272787;28272703;28272787;28272787;28278224;28278221;28277530;28278201;28277159;28278221	+;+;+;+;+;+;+;+;+;+;+;+;+;+;+;+;+;+;+;+;+;+;+;+;+	2933	190	184	34	33	65	56	163	146	72	66	81	65	26	24	103	88	9	10	40	30	68	64	24	18	233	202	85	80	34	25	27	24	23	21	57	58	40	39	61	53	31	30	312	311
ZSCAN25	chr7;chr7;chr7;chr7;chr7;chr7;chr7;chr7;chr7;chr7;chr7;chr7;chr7;chr7;chr7;chr7;chr7;chr7;chr7;chr7;chr7;chr7;chr7;chr7;chr7;chr7;chr7;chr7;chr7;chr7;chr7;chr7;chr7;chr7;chr7;chr7;chr7;chr7;chr7;chr7;chr7;chr7;chr7;chr7;chr7;chr7;chr7;chr7;chr7	99616946;99616948;99616948;99616953;99616953;99616966;99618135;99618525;99618525;99618525;99618525;99619048;99619048;99619048;99619048;99619550;99619561;99619561;99619561;99619561;99619625;99619665;99621061;99621373;99621373;99621373;99621373;99621373;99622549;99622549;99622549;99622549;99622549;99622549;99624057;99624057;99624057;99624057;99624057;99624057;99624057;99629191;99629191;99629191;996…	99617016;99617016;99616989;99617016;99617016;99617016;99618209;99618651;99618651;99618651;99618651;99619132;99619132;99619132;99619132;99619993;99619816;99619993;99619997;99621574;99619993;99619993;99622640;99621436;99621574;99621574;99621574;99621574;99622640;99622640;99622640;99622640;99622640;99622640;99624180;99624180;99624484;99624180;99624180;99624180;99624180;99632371;99632407;99630271;996…	+;+;+;+;+;+;+;+;+;+;+;+;+;+;+;+;+;+;+;+;+;+;+;+;+;+;+;+;+;+;+;+;+;+;+;+;+;+;+;+;+;+;+;+;+;+;+;+;+	7094	105	90	58	55	142	132	156	154	127	134	190	204	51	51	183	194	24	27	133	128	94	99	62	60	259	268	171	168	59	63	53	54	21	20	91	96	172	176	201	200	65	66	155	153
ZSCAN23	chr6;chr6;chr6;chr6;chr6;chr6;chr6;chr6;chr6;chr6;chr6	28431930;28432655;28434452;28434891;28435460;28435460;28435859;28435859;28443399;28443399;28443399	28432051;28435078;28435078;28435078;28435607;28435607;28436343;28436343;28443502;28443480;28443467	-;-;-;-;-;-;-;-;-;-;-	3283	110	123	24	25	41	47	65	58	59	67	70	74	25	27	67	80	9	10	65	73	37	40	12	16	118	111	73	83	30	39	15	17	9	10	36	42	68	69	69	74	48	36	154	165
ZSCAN22	chr19;chr19;chr19	58327019;58334752;58338254	58327114;58335205;58342332	+;+;+	4629	45	46	49	84	80	95	77	103	104	105	123	138	29	29	111	120	21	24	103	115	39	38	34	33	190	198	87	95	36	37	30	33	21	21	63	64	129	133	150	154	36	37	94	98
ZSCAN21	chr7;chr7;chr7;chr7;chr7;chr7;chr7;chr7;chr7;chr7;chr7;chr7;chr7;chr7;chr7;chr7;chr7;chr7;chr7;chr7;chr7	100049774;100049774;100049794;100049799;100051478;100056911;100056911;100056911;100056911;100056911;100057388;100057698;100057698;100057698;100057698;100057698;100063788;100063788;100063788;100064083;100064083	100049841;100049841;100049841;100049841;100051610;100057405;100057405;100057276;100057405;100057405;100057405;100057890;100057841;100057890;100057890;100057890;100065037;100063979;100065036;100064255;100065038	+;+;+;+;+;+;+;+;+;+;+;+;+;+;+;+;+;+;+;+;+	2140	18	22	12	16	35	36	33	32	31	42	50	64	15	20	65	80	5	6	37	52	22	25	8	14	82	84	44	57	13	20	14	15	7	9	37	41	54	56	45	63	15	16	51	56
ZSCAN20	chr1;chr1;chr1;chr1;chr1;chr1;chr1;chr1;chr1;chr1;chr1;chr1;chr1;chr1;chr1;chr1	33472645;33472651;33472660;33479179;33479179;33479179;33488465;33488465;33488465;33489115;33489115;33489518;33491025;33491025;33493187;33494218	33472687;33472691;33472691;33479705;33479705;33479705;33488651;33488651;33488651;33489245;33489191;33489602;33492636;33491702;33493615;33496507	+;+;+;+;+;+;+;+;+;+;+;+;+;+;+;+	5308	96	100	59	48	83	77	67	72	92	92	186	172	35	32	147	150	26	25	116	115	42	44	38	36	205	200	116	108	39	43	31	29	21	20	64	58	129	135	176	176	55	70	84	80
ZSCAN2	chr15;chr15;chr15;chr15;chr15;chr15;chr15;chr15;chr15;chr15;chr15;chr15;chr15;chr15;chr15;chr15;chr15;chr15;chr15;chr15;chr15;chr15;chr15;chr15;chr15;chr15;chr15;chr15;chr15;chr15;chr15;chr15;chr15;chr15;chr15;chr15;chr15;chr15;chr15;chr15;chr15;chr15;chr15;chr15;chr15	84600986;84601005;84601009;84601015;84601016;84601018;84601020;84601023;84601050;84601050;84601974;84601999;84602187;84603820;84603820;84603820;84603820;84603820;84603820;84603820;84603820;84603820;84603901;84603901;84603901;84603901;84606529;84616309;84620602;84620602;84620602;84620602;84620602;84620602;84620602;84620602;84620602;84622578;84622646;84622928;84623276;84623276;84623276;84623481;846…	84601135;84601188;84601135;84601135;84601135;84601135;84601135;84601135;84601135;84601135;84602250;84602250;84602250;84604333;84604010;84604330;84604333;84604333;84604025;84604088;84604200;84604333;84604333;84604333;84604333;84604333;84606889;84616614;84620772;84622394;84620772;84620772;84622714;84623716;84622208;84623716;84620649;84622714;84622714;84623132;84623636;84623643;84623643;84623717;846…	+;+;+;+;+;+;+;+;+;+;+;+;+;+;+;+;+;+;+;+;+;+;+;+;+;+;+;+;+;+;+;+;+;+;+;+;+;+;+;+;+;+;+;+;+	4878	50	48	32	36	50	49	70	64	46	41	107	114	19	21	101	95	18	13	72	78	40	37	22	22	166	143	73	73	26	26	27	24	15	18	30	27	88	99	120	130	40	32	49	48
ZSCAN18	chr19;chr19;chr19;chr19;chr19;chr19;chr19;chr19;chr19;chr19;chr19;chr19;chr19;chr19;chr19;chr19;chr19;chr19;chr19;chr19;chr19;chr19;chr19;chr19;chr19;chr19;chr19;chr19;chr19;chr19;chr19;chr19;chr19;chr19;chr19;chr19;chr19;chr19;chr19;chr19;chr19;chr19;chr19;chr19;chr19;chr19;chr19;chr19;chr19;chr19;chr19;chr19;chr19;chr19;chr19;chr19;chr19;chr19;chr19;chr19;chr19;chr19;chr19;chr19;chr19;chr19;chr…	58083838;58083839;58083843;58083859;58084337;58084438;58084482;58086174;58086174;58086174;58086174;58086174;58086174;58086174;58086580;58086906;58086906;58086906;58086906;58086906;58086906;58087093;58087316;58087316;58087316;58087316;58087316;58087316;58087316;58087316;58087637;58088685;58088688;58088688;58088688;58088688;58088688;58088688;58088688;58089865;58089865;58089865;58089865;58089865;580…	58085376;58085379;58088837;58085379;58085379;58085376;58085379;58086266;58086266;58086266;58086266;58086266;58086266;58086266;58087008;58087008;58087008;58087008;58087008;58087008;58087008;58087404;58087453;58087377;58087404;58087404;58087404;58088027;58087404;58087404;58088837;58088837;58088837;58088837;58088837;58088837;58088837;58088837;58088837;58090386;58090386;58090386;58090386;58090386;580…	-;-;-;-;-;-;-;-;-;-;-;-;-;-;-;-;-;-;-;-;-;-;-;-;-;-;-;-;-;-;-;-;-;-;-;-;-;-;-;-;-;-;-;-;-;-;-;-;-;-;-;-;-;-;-;-;-;-;-;-;-;-;-;-;-;-;-	8307	191	205	46	40	150	149	154	154	119	122	90	88	21	25	166	164	7	7	69	67	87	82	52	50	214	192	119	122	24	30	38	40	13	15	128	130	83	82	118	117	36	29	137	140
ZSCAN16-AS1	chr6;chr6;chr6;chr6;chr6	28121795;28121798;28125623;28136745;28136745	28123211;28123211;28125819;28137293;28136866	-;-;-;-;-	2163	12	20	10	4	25	17	32	27	20	14	31	24	16	10	46	44	8	4	38	30	16	14	7	6	81	67	31	25	15	13	11	10	5	3	14	14	28	25	26	25	13	23	38	35
ZSCAN16	chr6;chr6;chr6;chr6	28124560;28125413;28126783;28129430	28124677;28125830;28126921;28130082	+;+;+;+	1328	14	18	10	5	24	10	30	14	48	34	32	19	6	4	44	27	3	1	25	10	19	12	9	2	49	20	39	26	13	9	6	5	7	6	22	12	35	18	30	18	21	23	44	35
ZSCAN12P1	chr6;chr6;chr6	28091154;28092339;28092427	28091484;28093664;28092845	+;+;+	1657	8	9	7	8	5	7	16	13	26	26	31	33	8	8	41	37	7	7	25	27	12	12	11	12	46	48	23	27	6	7	8	8	6	6	13	13	37	36	29	26	17	24	15	16
ZSCAN12	chr6;chr6;chr6;chr6;chr6;chr6;chr6;chr6;chr6;chr6;chr6	28378955;28379219;28382191;28390596;28390596;28392902;28392902;28398004;28398004;28399657;28399657	28382609;28380871;28382609;28391742;28391742;28393046;28393046;28398473;28398473;28399734;28399731	-;-;-;-;-;-;-;-;-;-;-	5495	102	113	37	33	59	56	79	89	79	78	72	67	21	26	109	109	10	8	71	69	57	60	32	30	161	153	91	94	30	33	30	25	17	15	50	51	94	90	66	67	71	39	157	167
ZSCAN10	chr16;chr16;chr16;chr16;chr16;chr16;chr16;chr16;chr16;chr16;chr16;chr16;chr16;chr16;chr16;chr16;chr16;chr16;chr16;chr16;chr16;chr16;chr16;chr16;chr16;chr16;chr16;chr16;chr16;chr16;chr16;chr16;chr16;chr16;chr16;chr16;chr16;chr16;chr16;chr16;chr16;chr16	3088890;3088894;3088894;3088989;3090232;3090234;3090552;3091540;3091540;3091540;3091540;3091540;3091540;3091540;3091764;3091764;3091764;3091764;3091764;3091764;3091764;3092049;3092049;3092049;3092049;3092229;3092451;3092542;3092542;3092542;3092542;3092677;3093268;3096450;3099190;3099190;3099190;3099190;3099190;3099190;3099190;3099190	3090646;3090646;3090646;3090646;3090646;3090646;3090646;3091597;3091597;3091597;3091597;3091597;3091597;3091597;3091828;3091828;3091828;3091828;3091828;3091828;3091828;3093236;3092316;3092316;3092316;3092316;3093004;3093004;3093004;3093004;3092860;3093004;3093358;3096481;3099292;3099270;3099261;3099294;3099228;3099295;3099292;3099317	-;-;-;-;-;-;-;-;-;-;-;-;-;-;-;-;-;-;-;-;-;-;-;-;-;-;-;-;-;-;-;-;-;-;-;-;-;-;-;-;-;-	3319	0	1	32	34	30	28	37	52	33	33	36	47	7	4	19	20	5	6	47	47	12	13	14	18	87	86	31	30	10	10	16	18	4	3	11	6	34	36	76	81	11	9	2	2
ZSCAN1	chr19;chr19;chr19;chr19;chr19;chr19;chr19;chr19;chr19;chr19;chr19;chr19;chr19	58034032;58034066;58034106;58035440;58035970;58035970;58035970;58037728;58037728;58037728;58040450;58052490;58053429	58034161;58034161;58034161;58035502;58036011;58036011;58036011;58038442;58038444;58038206;58040544;58052628;58054631	+;+;+;+;+;+;+;+;+;+;+;+;+	2389	33	40	40	29	62	61	92	90	34	25	37	49	7	8	31	38	6	8	71	66	41	41	15	17	119	135	34	32	10	13	19	19	2	1	21	16	48	50	69	71	7	6	33	34
ZRSR2	chrX;chrX;chrX;chrX;chrX;chrX;chrX;chrX;chrX;chrX;chrX;chrX;chrX;chrX;chrX;chrX;chrX;chrX;chrX	15790472;15790472;15790512;15790865;15790934;15790934;15799872;15799872;15799872;15801274;15803688;15803688;15804111;15808233;15809200;15815677;15818587;15820207;15822731	15790536;15790536;15790536;15791013;15791013;15791013;15799953;15799953;15799953;15801790;15803796;15803796;15804197;15808271;15809318;15815890;15818642;15820316;15823260	+;+;+;+;+;+;+;+;+;+;+;+;+;+;+;+;+;+;+	2077	278	266	60	60	182	200	204	208	86	96	142	179	31	38	297	311	12	14	119	122	101	94	88	98	278	298	83	95	52	69	31	29	19	15	113	142	94	102	135	173	49	48	543	543
ZRSR1	chr5	112891422	112893094	+	1673	4	2	2	0	10	1	3	0	15	3	19	1	6	0	16	3	1	0	10	3	0	0	3	0	24	1	14	1	15	2	5	0	1	0	7	1	5	3	3	1	14	7	15	2
ZRANB3	chr2;chr2;chr2;chr2;chr2;chr2;chr2;chr2;chr2;chr2;chr2;chr2;chr2;chr2;chr2;chr2;chr2;chr2;chr2;chr2;chr2;chr2;chr2;chr2;chr2;chr2;chr2;chr2;chr2;chr2;chr2;chr2;chr2;chr2;chr2;chr2;chr2;chr2;chr2;chr2;chr2;chr2;chr2;chr2;chr2;chr2;chr2;chr2;chr2;chr2;chr2;chr2;chr2;chr2;chr2;chr2;chr2;chr2;chr2;chr2;chr2;chr2;chr2;chr2;chr2;chr2;chr2;chr2;chr2;chr2;chr2;chr2;chr2;chr2;chr2;chr2;chr2;chr2;chr2;chr2…	135136916;135136917;135152861;135152861;135162415;135162415;135165143;135165143;135196969;135196974;135199653;135199663;135200354;135200354;135202438;135202832;135202832;135202832;135202832;135202832;135202832;135207434;135207434;135207434;135207434;135207434;135207434;135207434;135208868;135208868;135208868;135208868;135208868;135208868;135217465;135217465;135217465;135217465;135217465;135217465…	135137347;135137347;135152994;135152994;135162627;135162627;135165154;135165154;135200440;135200440;135200440;135200440;135200440;135200440;135202963;135202963;135202963;135202963;135202963;135202963;135202963;135207518;135207836;135207836;135207836;135207836;135207836;135207836;135208978;135208978;135208978;135208978;135208978;135208978;135217607;135217607;135217607;135217607;135217607;135217607…	-;-;-;-;-;-;-;-;-;-;-;-;-;-;-;-;-;-;-;-;-;-;-;-;-;-;-;-;-;-;-;-;-;-;-;-;-;-;-;-;-;-;-;-;-;-;-;-;-;-;-;-;-;-;-;-;-;-;-;-;-;-;-;-;-;-;-;-;-;-;-;-;-;-;-;-;-;-;-;-;-;-;-;-;-;-;-;-;-;-;-;-;-;-;-;-;-;-;-;-;-;-;-;-;-;-;-;-;-;-;-;-;-;-;-;-;-;-;-;-;-;-;-;-;-;-;-;-;-;-;-;-;-;-;-	9115	100	105	52	61	66	92	107	106	117	144	171	212	41	52	202	268	20	26	132	193	86	110	45	44	231	267	140	193	84	115	35	42	28	30	72	96	149	183	155	186	119	108	204	202
ZRANB2-AS2	chr1;chr1;chr1;chr1;chr1;chr1;chr1;chr1;chr1;chr1;chr1;chr1;chr1;chr1;chr1;chr1;chr1;chr1;chr1;chr1;chr1;chr1;chr1;chr1;chr1;chr1;chr1;chr1;chr1;chr1;chr1;chr1;chr1;chr1;chr1;chr1;chr1;chr1;chr1;chr1;chr1;chr1;chr1;chr1;chr1;chr1;chr1;chr1;chr1;chr1;chr1;chr1;chr1;chr1;chr1;chr1;chr1;chr1;chr1;chr1;chr1;chr1;chr1;chr1;chr1;chr1;chr1;chr1;chr1;chr1;chr1;chr1;chr1;chr1;chr1;chr1;chr1;chr1;chr1;chr1…	71081324;71081324;71081349;71081350;71081350;71081351;71081351;71081351;71081351;71081351;71081353;71081353;71081361;71081364;71081364;71081364;71081364;71081364;71081367;71081370;71081373;71081394;71091653;71091664;71091664;71091664;71091664;71091664;71091664;71091664;71091664;71091664;71091664;71091664;71091664;71091664;71091664;71091664;71091664;71091664;71091664;71091664;71091664;71091664;710…	71081413;71081413;71081413;71081413;71081413;71081413;71081413;71081413;71081413;71081413;71081413;71081413;71081413;71081413;71081413;71081413;71081413;71081413;71081413;71081413;71081413;71081413;71091704;71091704;71091704;71091704;71091704;71091704;71091704;71091704;71091704;71091704;71091704;71091704;71091704;71091704;71091704;71091704;71091704;71091704;71091704;71091704;71091704;71091704;710…	+;+;+;+;+;+;+;+;+;+;+;+;+;+;+;+;+;+;+;+;+;+;+;+;+;+;+;+;+;+;+;+;+;+;+;+;+;+;+;+;+;+;+;+;+;+;+;+;+;+;+;+;+;+;+;+;+;+;+;+;+;+;+;+;+;+;+;+;+;+;+;+;+;+;+;+;+;+;+;+;+;+;+;+;+;+;+;+;+;+;+;+;+;+;+;+;+;+;+;+;+;+;+;+;+;+;+;+;+;+;+;+;+;+;+;+;+;+;+;+;+;+;+;+;+;+;+;+;+;+;+;+;+;+;+;+;+;+;+;+;+;+;+;+;+;+;+;+;+;+;+;+;+;+;+;+;+;+;+;+;+;+;+;+;+;+;+;+;+;+;+;+;+;+;+;+;+;+;+;+;+;+;+;+;+;+;+;+;+;+;+;+;+;+;+;+;+;+;+;+…	7441	50	53	46	50	56	70	46	77	99	124	160	192	40	46	190	260	15	22	99	137	68	89	39	46	155	187	144	186	79	109	25	29	26	37	67	89	88	129	136	150	85	92	115	120
ZRANB2-AS1	chr1;chr1;chr1;chr1	71048855;71058323;71066766;71066766	71048988;71058736;71066958;71067184	+;+;+;+	967	2	0	0	0	2	3	2	2	4	2	7	6	0	0	6	4	0	0	3	2	1	1	2	0	5	5	3	1	2	0	2	1	1	1	4	3	6	7	4	5	5	3	5	4
ZRANB2	chr1;chr1;chr1;chr1;chr1;chr1;chr1;chr1;chr1;chr1;chr1;chr1;chr1;chr1;chr1;chr1;chr1;chr1;chr1;chr1;chr1;chr1;chr1;chr1;chr1;chr1;chr1;chr1;chr1;chr1;chr1;chr1;chr1;chr1;chr1;chr1;chr1;chr1;chr1;chr1;chr1	71063291;71063297;71063337;71065043;71065054;71065087;71065678;71065678;71065678;71065719;71066776;71066776;71066776;71066776;71066776;71066776;71069276;71069276;71069276;71069276;71070827;71070827;71070827;71072121;71072121;71072121;71072472;71072472;71072472;71076795;71076795;71076795;71078457;71078457;71078457;71078656;71078656;71078656;71080940;71080940;71080940	71065137;71065137;71065137;71065137;71065137;71065137;71065752;71065752;71067513;71065752;71066934;71067206;71067086;71066934;71066934;71066934;71069362;71069362;71069600;71069362;71070996;71070996;71070996;71072255;71072255;71072255;71072548;71072548;71072548;71076877;71076877;71076877;71078565;71078565;71078565;71078708;71078708;71078708;71081289;71081011;71081297	-;-;-;-;-;-;-;-;-;-;-;-;-;-;-;-;-;-;-;-;-;-;-;-;-;-;-;-;-;-;-;-;-;-;-;-;-;-;-;-;-	4993	911	877	78	84	352	358	780	773	227	229	97	122	60	61	321	337	8	12	41	53	260	261	116	119	739	763	199	222	47	66	65	65	85	84	238	243	105	118	51	72	71	90	1547	1549
ZRANB1	chr10;chr10;chr10;chr10;chr10;chr10;chr10;chr10;chr10;chr10;chr10;chr10	124942123;124966594;124971965;124973645;124974200;124981411;124981709;124983175;124983175;124983459;124983459;124984774	124943307;124966781;124972118;124973716;124974398;124981829;124981829;124983304;124983304;124983496;124983688;124988189	+;+;+;+;+;+;+;+;+;+;+;+	5993	121	148	39	42	50	59	68	73	61	84	70	94	16	27	92	106	8	14	58	61	42	49	20	26	95	142	98	106	34	49	34	32	14	19	52	69	54	74	48	81	35	47	152	150
ZPR1	chr11;chr11;chr11;chr11;chr11;chr11;chr11;chr11;chr11;chr11;chr11;chr11;chr11;chr11;chr11;chr11;chr11;chr11;chr11;chr11;chr11;chr11;chr11;chr11;chr11;chr11;chr11;chr11;chr11;chr11;chr11;chr11;chr11;chr11;chr11;chr11;chr11;chr11;chr11;chr11;chr11;chr11;chr11;chr11;chr11;chr11;chr11;chr11;chr11;chr11;chr11;chr11;chr11;chr11;chr11;chr11;chr11;chr11;chr11;chr11;chr11;chr11;chr11;chr11	116773799;116775110;116775503;116777720;116777720;116779772;116779772;116779772;116782158;116782158;116782158;116782919;116782919;116782919;116782919;116783530;116783530;116783530;116783530;116784378;116784378;116784378;116784378;116784855;116784855;116784855;116784859;116785099;116785099;116785099;116785514;116785514;116785514;116785514;116785578;116785796;116785796;116785796;116785796;116785796…	116779059;116775333;116775876;116779059;116779059;116779837;116779837;116779837;116782244;116782244;116782244;116783029;116783029;116783029;116783029;116783619;116783619;116783619;116783619;116784498;116784448;116784448;116784448;116784921;116784921;116784921;116784921;116785146;116785146;116785146;116785636;116785636;116785636;116785636;116785636;116785882;116785882;116785843;116785882;116785882…	-;-;-;-;-;-;-;-;-;-;-;-;-;-;-;-;-;-;-;-;-;-;-;-;-;-;-;-;-;-;-;-;-;-;-;-;-;-;-;-;-;-;-;-;-;-;-;-;-;-;-;-;-;-;-;-;-;-;-;-;-;-;-;-	7069	108	114	60	63	75	76	118	133	127	128	151	152	30	33	136	139	17	21	127	130	65	74	37	43	259	253	127	131	47	47	31	26	23	25	94	102	147	139	179	154	47	55	115	110
ZPLD1	chr3;chr3;chr3;chr3;chr3;chr3;chr3;chr3;chr3;chr3;chr3;chr3;chr3;chr3;chr3;chr3;chr3;chr3;chr3;chr3;chr3;chr3;chr3;chr3;chr3;chr3;chr3;chr3;chr3;chr3;chr3;chr3;chr3;chr3;chr3;chr3;chr3;chr3;chr3;chr3;chr3;chr3;chr3;chr3	102099244;102101506;102175683;102192344;102228346;102229141;102298165;102383790;102385127;102392170;102418060;102435015;102435033;102436860;102438480;102438480;102438480;102452919;102452919;102452919;102456193;102456193;102456193;102457781;102457781;102457781;102462281;102462281;102462281;102464171;102464171;102464171;102468964;102468964;102468964;102470394;102470394;102470394;102477012;102477012…	102099281;102101571;102175808;102192731;102228414;102229341;102298173;102383894;102385317;102392225;102418207;102435154;102435154;102436973;102438593;102438593;102438593;102453139;102453139;102453139;102456374;102456374;102456374;102457853;102457853;102457853;102462378;102462378;102462378;102464251;102464251;102464251;102469135;102469135;102469135;102470502;102470502;102470502;102477041;102477041…	+;+;+;+;+;+;+;+;+;+;+;+;+;+;+;+;+;+;+;+;+;+;+;+;+;+;+;+;+;+;+;+;+;+;+;+;+;+;+;+;+;+;+;+	5130	0	1	24	33	17	31	24	24	62	96	86	154	30	40	134	204	11	17	74	115	27	33	16	17	81	147	79	125	51	83	15	25	16	26	48	70	82	114	73	116	58	62	19	24
ZPBP2	chr17;chr17;chr17;chr17;chr17;chr17;chr17;chr17;chr17;chr17;chr17;chr17;chr17;chr17;chr17;chr17;chr17;chr17;chr17;chr17;chr17;chr17;chr17;chr17;chr17;chr17;chr17	39868164;39868216;39868216;39868216;39868549;39868549;39870694;39870694;39870694;39871464;39871464;39871464;39872270;39872270;39872270;39873044;39873044;39873044;39873044;39875254;39875254;39875254;39875254;39876682;39876682;39876682;39876682	39868406;39868406;39868406;39868406;39868614;39868614;39870819;39870819;39870819;39871625;39871625;39871625;39872488;39872488;39872488;39873126;39873126;39873126;39873126;39875434;39875434;39875434;39875434;39877149;39877896;39876802;39877144	+;+;+;+;+;+;+;+;+;+;+;+;+;+;+;+;+;+;+;+;+;+;+;+;+;+;+	2295	2	1	19	22	9	5	13	12	21	29	43	59	6	9	29	31	4	6	32	38	9	8	5	9	36	48	26	30	13	17	6	6	4	7	9	13	31	40	50	54	15	14	7	10
ZPBP	chr7;chr7;chr7;chr7;chr7;chr7;chr7;chr7;chr7;chr7;chr7;chr7;chr7;chr7;chr7;chr7;chr7;chr7;chr7;chr7;chr7;chr7;chr7;chr7;chr7;chr7;chr7;chr7;chr7;chr7;chr7	49850421;49850478;49901118;49901118;49935751;49937441;49937528;49983342;49983342;49983342;50018240;50018240;50031092;50031092;50056185;50057989;50057989;50081774;50081774;50081774;50081860;50089629;50089629;50089629;50089629;50092863;50093068;50093068;50117253;50120208;50121304	49850514;49850514;49901215;49901215;49936161;49937622;49937622;49983519;49983519;49983519;50018316;50018316;50031310;50031310;50056424;50058138;50058141;50081899;50081899;50081899;50081899;50089709;50089709;50089709;50089709;50093232;50093236;50093264;50117419;50120396;50121329	-;-;-;-;-;-;-;-;-;-;-;-;-;-;-;-;-;-;-;-;-;-;-;-;-;-;-;-;-;-;-	2643	11	6	16	22	20	16	7	9	32	40	42	46	7	10	59	63	4	11	43	34	9	10	15	12	56	57	41	39	19	20	4	7	5	7	9	13	32	34	38	47	32	21	29	19
ZP4	chr1;chr1;chr1;chr1;chr1;chr1;chr1;chr1;chr1;chr1;chr1;chr1;chr1;chr1;chr1;chr1;chr1;chr1;chr1;chr1;chr1;chr1;chr1;chr1;chr1	237877864;237882377;237882405;237882742;237882742;237884769;237884769;237885165;237885165;237885391;237885391;237885756;237885756;237886771;237886771;237887374;237887374;237888358;237888358;237889867;237889867;237890055;237890055;237890461;237890461	237878382;237882549;237882549;237882846;237882846;237884847;237884847;237885315;237885315;237885580;237885580;237885886;237885886;237886868;237886868;237887561;237887561;237888510;237888510;237889969;237889969;237890176;237890176;237890794;237890922	-;-;-;-;-;-;-;-;-;-;-;-;-;-;-;-;-;-;-;-;-;-;-;-;-	2474	0	0	33	29	30	28	26	17	61	55	77	83	26	22	99	98	10	11	63	52	20	22	14	21	146	120	73	73	44	38	23	13	9	4	34	35	88	78	99	87	51	41	21	17
ZP3	chr7;chr7;chr7;chr7;chr7;chr7;chr7;chr7;chr7;chr7;chr7;chr7;chr7;chr7;chr7;chr7;chr7;chr7;chr7;chr7;chr7;chr7;chr7;chr7;chr7;chr7;chr7;chr7;chr7;chr7;chr7;chr7;chr7;chr7;chr7;chr7;chr7;chr7;chr7	76397518;76424907;76425052;76428638;76429515;76429515;76432927;76432927;76432927;76433470;76433470;76433470;76433470;76433956;76434035;76434038;76434038;76434038;76434038;76439898;76440250;76440250;76440250;76440250;76440250;76440250;76440439;76440475;76440475;76440475;76440475;76440475;76441842;76441842;76441842;76441842;76441842;76441842;76441842	76397797;76425276;76425276;76429633;76429633;76429633;76433030;76433030;76433030;76433647;76433647;76433647;76433647;76434155;76434155;76434155;76434155;76434155;76434155;76439990;76440341;76440341;76440341;76440341;76440341;76440341;76440611;76440611;76440611;76440611;76440611;76440611;76442071;76442071;76442063;76442071;76442062;76442071;76442071	+;+;+;+;+;+;+;+;+;+;+;+;+;+;+;+;+;+;+;+;+;+;+;+;+;+;+;+;+;+;+;+;+;+;+;+;+;+;+	2716	8	8	39	33	48	41	21	20	64	53	105	107	26	18	82	71	21	24	82	72	26	20	27	27	151	116	77	62	25	21	17	17	7	6	31	28	93	82	101	83	23	27	17	10
ZP2	chr16;chr16;chr16;chr16;chr16;chr16;chr16;chr16;chr16;chr16;chr16;chr16;chr16;chr16;chr16;chr16;chr16;chr16;chr16;chr16;chr16;chr16;chr16;chr16;chr16;chr16;chr16;chr16;chr16;chr16;chr16;chr16;chr16;chr16;chr16;chr16;chr16;chr16;chr16;chr16;chr16;chr16;chr16;chr16;chr16;chr16;chr16;chr16;chr16;chr16;chr16;chr16;chr16;chr16;chr16;chr16	21197450;21197452;21197766;21197766;21198779;21198779;21199570;21199570;21199743;21199743;21201369;21201369;21201706;21201706;21201778;21201932;21201932;21201932;21202104;21202104;21203125;21203125;21203791;21204030;21204030;21204308;21204308;21204308;21205420;21205420;21205420;21205566;21205731;21205731;21205731;21205731;21206838;21206838;21206838;21206838;21209631;21209631;21209631;21209631;212…	21197622;21197622;21197849;21197849;21198862;21198862;21199666;21199666;21199878;21199878;21201558;21201558;21201830;21201803;21201830;21202289;21202023;21202023;21202291;21202291;21203251;21203251;21204211;21204211;21204211;21204404;21204404;21204404;21205584;21205584;21205584;21205584;21205775;21205775;21205775;21205775;21206990;21206990;21206990;21206990;21210192;21209725;21209725;21209725;212…	-;-;-;-;-;-;-;-;-;-;-;-;-;-;-;-;-;-;-;-;-;-;-;-;-;-;-;-;-;-;-;-;-;-;-;-;-;-;-;-;-;-;-;-;-;-;-;-;-;-;-;-;-;-;-;-	3453	0	0	0	0	0	0	0	0	0	0	0	0	0	0	0	0	0	0	0	0	0	0	0	0	0	0	0	0	0	0	0	0	0	0	0	0	0	0	0	0	0	0	0	0
ZP1	chr11;chr11;chr11;chr11;chr11;chr11;chr11;chr11;chr11;chr11;chr11;chr11;chr11;chr11;chr11;chr11;chr11;chr11;chr11;chr11;chr11;chr11;chr11;chr11;chr11;chr11;chr11;chr11;chr11;chr11	60867562;60869145;60869157;60869537;60870332;60870332;60870512;60870841;60870957;60870957;60871217;60871217;60871217;60873125;60873162;60873162;60873211;60873375;60873375;60873375;60873634;60873634;60873634;60874933;60874933;60874933;60875129;60875129;60875514;60875514	60867757;60869266;60869266;60869900;60870475;60870475;60871144;60871144;60871120;60871144;60871314;60871314;60871314;60873289;60873289;60873289;60873281;60873564;60873564;60873564;60873775;60873775;60873775;60874971;60875014;60875014;60875248;60875248;60875693;60875693	+;+;+;+;+;+;+;+;+;+;+;+;+;+;+;+;+;+;+;+;+;+;+;+;+;+;+;+;+;+	2436	12	16	25	24	33	28	42	31	46	40	81	66	25	19	85	68	12	14	68	57	22	18	22	20	115	100	49	32	13	19	17	16	12	8	23	16	73	75	115	101	17	23	26	23
ZNRF4	chr19	5455431	5456856	+	1426	0	0	8	10	10	14	8	10	12	11	18	18	2	1	12	14	0	1	21	25	8	6	4	4	26	29	9	12	5	4	4	4	2	2	10	12	19	23	26	35	3	4	0	2
ZNRF3-IT1	chr22;chr22	28992721;29018164	28992937;29018620	+;+	674	10	16	21	22	24	23	59	67	48	53	61	75	17	17	48	57	6	11	31	33	19	17	7	16	89	88	37	48	19	13	18	9	7	8	39	40	59	68	58	66	19	21	59	48
ZNRF3-AS1	chr22;chr22;chr22	29024999;29031084;29031391	29027009;29031156;29031476	-;-;-	2170	5	10	5	8	17	18	28	26	18	22	26	37	8	8	29	28	6	7	31	36	17	20	9	10	47	55	26	33	15	17	9	9	3	3	14	16	30	31	21	30	15	14	22	18
ZNRF3	chr22;chr22;chr22;chr22;chr22;chr22;chr22;chr22;chr22;chr22;chr22;chr22;chr22;chr22;chr22;chr22;chr22;chr22;chr22;chr22;chr22;chr22;chr22;chr22;chr22;chr22	28883592;28917389;28987052;28987076;28987076;29042495;29042495;29042495;29043299;29043299;29043299;29044780;29044780;29044780;29046716;29046716;29046716;29048389;29048389;29048389;29049197;29049197;29049197;29053579;29053579;29053579	28884066;28917481;28987201;28987201;28987201;29042569;29042569;29042569;29043430;29043430;29043430;29044890;29044890;29044890;29046883;29046883;29046883;29048491;29048491;29048491;29050948;29050948;29050948;29053965;29053685;29057487	+;+;+;+;+;+;+;+;+;+;+;+;+;+;+;+;+;+;+;+;+;+;+;+;+;+	6968	38	35	42	34	30	39	49	53	55	65	87	104	20	22	69	74	9	17	75	94	52	56	23	32	135	160	70	84	29	37	26	31	10	8	50	60	84	97	109	134	21	28	55	65
ZNRF2P3	chr10	79981839	79982212	+	374	2	3	2	2	4	5	5	3	3	3	2	2	0	0	4	4	4	4	2	5	1	0	3	3	9	10	5	6	0	2	3	3	0	1	0	1	6	10	7	11	0	0	3	3
ZNRF2P2	chr7;chr7;chr7;chr7;chr7	29598795;29651043;29684773;29684773;29684773	29598901;29651339;29685138;29685192;29685255	-;-;-;-;-	887	5	13	4	8	5	10	9	7	5	5	5	4	2	1	3	3	0	1	7	8	4	3	0	1	20	24	7	10	3	1	1	1	2	1	3	4	4	5	5	7	2	1	8	17
ZNRF2P1	chr7	32728569	32729011	+	443	15	20	2	2	8	4	17	17	6	7	3	3	0	0	5	4	0	0	1	6	8	9	2	1	14	13	6	8	2	1	3	5	1	1	6	8	6	7	1	3	0	0	14	7
ZNRF2	chr7;chr7;chr7;chr7;chr7;chr7;chr7	30284307;30285574;30288758;30323642;30355728;30362377;30366035	30285826;30285826;30288993;30323737;30355833;30362456;30367692	+;+;+;+;+;+;+	3696	35	40	9	9	15	15	39	48	36	35	21	18	14	13	50	61	5	5	23	18	17	18	11	7	53	55	37	36	15	12	16	15	7	6	45	47	23	29	33	34	10	13	66	67
ZNRF1	chr16;chr16;chr16;chr16;chr16;chr16;chr16;chr16;chr16;chr16;chr16;chr16;chr16;chr16;chr16;chr16;chr16;chr16;chr16;chr16;chr16;chr16;chr16;chr16;chr16;chr16;chr16;chr16;chr16;chr16;chr16;chr16;chr16;chr16;chr16;chr16;chr16	74999030;74999037;74999345;74999345;75000242;75002297;75046763;75084429;75093572;75093572;75093572;75093572;75093572;75093572;75095144;75095598;75104060;75104784;75104784;75104784;75104784;75104784;75104784;75104784;75104784;75104798;75105383;75106482;75106482;75106482;75106482;75107733;75107733;75107733;75107733;75107733;75107838	75000095;75000095;75000095;75000095;75000388;75002370;75046888;75084637;75093667;75093667;75093667;75093667;75093667;75093667;75095161;75095750;75108039;75105336;75104889;75104889;75104889;75105005;75104889;75104889;75104889;75106571;75110713;75106571;75106571;75106571;75106571;75108004;75108590;75107774;75108707;75110994;75108028	+;+;+;+;+;+;+;+;+;+;+;+;+;+;+;+;+;+;+;+;+;+;+;+;+;+;+;+;+;+;+;+;+;+;+;+;+	8824	145	122	62	53	122	111	170	163	120	112	187	200	33	34	145	144	29	28	149	156	71	68	48	48	314	324	153	160	52	53	52	50	20	21	73	77	160	173	220	224	49	48	127	125
ZNRD1ASP	chr6;chr6;chr6;chr6;chr6;chr6;chr6;chr6;chr6;chr6;chr6;chr6;chr6;chr6;chr6;chr6;chr6;chr6;chr6;chr6;chr6;chr6;chr6;chr6;chr6;chr6;chr6;chr6;chr6;chr6;chr6;chr6;chr6;chr6;chr6;chr6;chr6;chr6;chr6;chr6;chr6;chr6;chr6;chr6;chr6;chr6;chr6;chr6;chr6;chr6	30001011;30001011;30001011;30001011;30003167;30007223;30007524;30008632;30008893;30009726;30012099;30019770;30021667;30021667;30021667;30034908;30034908;30034908;30034908;30034935;30035430;30035916;30035916;30035916;30035916;30054601;30056949;30056965;30057091;30058115;30058115;30058115;30058115;30058115;30058115;30058115;30058115;30058115;30058115;30058368;30058368;30058368;30060741;30060741;300…	30002732;30002732;30002732;30002732;30003368;30007396;30007642;30008674;30009171;30009831;30021761;30019924;30021761;30021761;30021761;30035110;30035110;30035015;30035110;30035110;30035983;30035983;30035983;30035983;30035983;30057717;30057717;30057717;30057717;30058190;30058190;30058190;30058190;30058190;30058190;30058190;30058190;30058190;30058190;30058612;30058732;30058747;30061189;30061640;300…	-;-;-;-;-;-;-;-;-;-;-;-;-;-;-;-;-;-;-;-;-;-;-;-;-;-;-;-;-;-;-;-;-;-;-;-;-;-;-;-;-;-;-;-;-;-;-;-;-;-	17538	8	7	0	0	0	0	3	1	0	0	1	0	0	0	2	2	1	0	0	0	0	0	1	0	2	0	0	0	0	0	1	1	0	0	2	0	6	8	0	0	3	2	5	1
ZNRD1-AS1_3	chr6	30061080	30061183	+	104	0	0	0	0	0	0	0	0	0	0	0	0	0	0	0	0	0	0	0	0	0	0	0	0	0	0	0	0	0	0	0	0	0	0	0	0	0	0	0	0	0	0	0	0
ZNRD1-AS1_2	chr6;chr10	30058115;121949412	30058190;121949487	+;-	152	0	0	0	0	0	0	0	0	0	0	0	0	0	0	0	0	0	0	0	0	0	0	0	0	0	0	0	0	0	0	0	0	0	0	0	0	0	0	0	0	0	0	0	0
ZNRD1-AS1_1	chr6	30035916	30035983	+	68	0	0	0	0	0	0	0	0	0	0	0	0	0	0	0	0	0	0	0	0	0	0	0	0	0	0	0	0	0	0	0	0	0	0	0	0	0	0	0	0	0	0	0	0
ZNRD1	chr6;chr6;chr6;chr6;chr6;chr6;chr6;chr6;chr6;chr6;chr6;chr6;chr6;chr6;chr6;chr6;chr6;chr6;chr6;chr6;chr6;chr6;chr6;chr6;chr6	30058899;30061254;30061257;30061259;30061263;30061330;30061515;30061515;30061515;30061515;30061917;30061917;30061917;30061917;30062224;30062224;30062224;30062224;30062224;30064673;30064673;30064673;30064673;30064673;30064673	30062333;30061669;30061389;30061398;30061413;30061398;30061669;30061669;30061669;30061669;30062017;30062017;30062017;30062017;30062333;30062333;30062333;30062333;30062333;30064909;30064909;30064909;30064909;30064909;30064909	+;+;+;+;+;+;+;+;+;+;+;+;+;+;+;+;+;+;+;+;+;+;+;+;+	3672	1	1	0	0	2	0	0	0	1	1	0	0	0	0	0	1	0	0	0	0	0	0	0	0	1	2	1	2	0	0	0	0	1	0	3	1	0	0	0	0	0	0	2	2
ZNHIT6	chr1;chr1;chr1;chr1;chr1;chr1;chr1;chr1;chr1;chr1;chr1;chr1;chr1;chr1;chr1;chr1;chr1;chr1;chr1;chr1;chr1	85649423;85652808;85657847;85657847;85677236;85677236;85678701;85678701;85680836;85680836;85702157;85702157;85706078;85706078;85706249;85706249;85706442;85706442;85707629;85707629;85708054	85654098;85654098;85657971;85657971;85677313;85677313;85678781;85678781;85680904;85680904;85702260;85702260;85706163;85706163;85706355;85706355;85706507;85706507;85708418;85707936;85708433	-;-;-;-;-;-;-;-;-;-;-;-;-;-;-;-;-;-;-;-;-	6197	124	124	50	49	118	120	154	155	139	141	131	135	43	49	230	223	14	16	86	86	100	99	42	41	255	247	171	167	54	55	41	39	31	33	76	73	171	171	148	149	117	86	217	220
ZNHIT3	chr17;chr17;chr17;chr17;chr17;chr17;chr17;chr17;chr17;chr17;chr17;chr17;chr17;chr17;chr17;chr17;chr17;chr17;chr17;chr17;chr17;chr17;chr17;chr17;chr17;chr17;chr17;chr17;chr17;chr17;chr17;chr17;chr17;chr17;chr17;chr17;chr17;chr17;chr17;chr17;chr17;chr17;chr17;chr17;chr17	36486629;36486635;36486678;36486681;36486694;36486695;36486700;36486704;36486728;36486935;36486935;36486935;36486935;36489158;36492224;36492230;36492813;36492813;36492813;36492813;36492813;36492813;36492813;36492818;36492818;36493926;36493926;36493926;36493926;36493926;36493926;36493926;36493926;36493960;36495223;36495223;36495223;36495223;36495223;36495223;36495223;36497606;36497606;36497606;364…	36486785;36486785;36486785;36486785;36486785;36486785;36486785;36486785;36486785;36486966;36486966;36486966;36486966;36492899;36492459;36492459;36492899;36492899;36492899;36492899;36493268;36492899;36492899;36492899;36492899;36494006;36494006;36494006;36494006;36494006;36494006;36494006;36494006;36494006;36495363;36495312;36495819;36495822;36495748;36495822;36495823;36498342;36498148;36497917;364…	+;+;+;+;+;+;+;+;+;+;+;+;+;+;+;+;+;+;+;+;+;+;+;+;+;+;+;+;+;+;+;+;+;+;+;+;+;+;+;+;+;+;+;+;+	6687	0	1	0	1	1	1	0	1	0	0	0	0	0	0	0	0	0	0	0	0	0	0	0	0	0	3	0	0	0	0	1	1	0	0	0	0	0	0	0	0	1	0	4	2
ZNHIT2	chr11;chr11;chr11	65116403;65116600;65117507	65117708;65117011;65117673	-;-;-	1306	3	10	10	8	22	16	27	27	8	6	11	7	6	6	15	13	7	2	13	13	7	6	4	5	34	31	8	11	5	2	2	2	2	4	5	9	12	8	16	16	1	5	11	12
ZNHIT1P1	chr8	142858354	142858797	+	444	0	0	3	5	0	11	10	15	9	12	9	20	3	6	4	6	0	1	9	10	1	5	3	2	8	6	5	8	0	6	1	4	0	1	1	2	8	16	11	22	2	0	1	0
ZNHIT1	chr7;chr7;chr7;chr7;chr7;chr7;chr7;chr7;chr7;chr7;chr7;chr7;chr7;chr7;chr7;chr7;chr7;chr7;chr7;chr7	101217668;101218166;101218181;101218319;101218319;101220381;101222604;101222604;101222604;101223477;101223477;101223477;101223477;101223673;101223673;101223673;101223673;101223937;101223937;101223937	101218217;101218217;101218217;101221796;101218485;101222774;101222774;101222774;101222774;101223556;101223556;101223556;101223556;101223842;101223842;101223773;101223842;101224190;101223958;101224190	+;+;+;+;+;+;+;+;+;+;+;+;+;+;+;+;+;+;+;+	5510	36	43	60	57	78	84	98	104	88	84	116	116	11	14	118	116	8	8	128	123	52	50	30	32	222	232	86	82	27	23	37	35	10	9	47	48	118	120	129	135	38	34	41	44
ZNFX1-AS1_3	chr20	49280485	49280571	+	87	0	0	0	0	0	0	0	0	0	0	0	0	0	0	0	0	0	0	0	0	0	0	0	0	0	0	0	0	0	0	0	0	0	0	0	0	0	0	0	0	0	0	0	0
ZNFX1-AS1_2	chr20	49279116	49279208	+	93	0	0	0	0	0	0	0	0	0	0	0	0	0	0	0	0	0	0	0	0	0	0	0	0	0	0	0	0	0	0	0	0	0	0	0	0	0	0	0	0	0	0	0	0
ZNFX1-AS1_1	chr20	49278427	49278624	+	198	0	0	0	0	0	0	0	0	0	0	0	0	0	0	0	0	0	0	0	0	0	0	0	0	0	0	0	0	0	0	0	0	0	0	0	0	0	0	0	0	0	0	0	0
ZNFX1	chr20;chr20;chr20;chr20;chr20;chr20;chr20;chr20;chr20;chr20;chr20;chr20;chr20;chr20;chr20;chr20;chr20;chr20;chr20;chr20;chr20;chr20;chr20;chr20;chr20;chr20;chr20;chr20;chr20;chr20;chr20;chr20;chr20;chr20;chr20;chr20;chr20;chr20;chr20;chr20;chr20;chr20;chr20;chr20;chr20;chr20;chr20;chr20;chr20;chr20;chr20;chr20;chr20;chr20;chr20;chr20;chr20;chr20;chr20;chr20;chr20;chr20	49237946;49238943;49241810;49241810;49244585;49245897;49245900;49251527;49251527;49251527;49252720;49252720;49252720;49253666;49253666;49253666;49254495;49254495;49254495;49255808;49255808;49255808;49255808;49255933;49257417;49257417;49257417;49257417;49257417;49260463;49260463;49260463;49260463;49260463;49263334;49263334;49263334;49263334;49263334;49264716;49264716;49264716;49264716;49264716;492…	49239300;49239300;49241923;49241923;49244752;49249711;49249711;49251622;49251622;49251622;49252830;49252830;49252830;49253811;49253811;49253811;49254649;49254649;49254649;49255947;49255947;49255947;49255947;49255978;49257664;49257664;49257664;49257664;49257664;49260577;49260577;49260577;49260577;49260577;49263483;49263483;49263483;49263483;49263483;49264864;49264864;49264864;49264864;49264864;492…	-;-;-;-;-;-;-;-;-;-;-;-;-;-;-;-;-;-;-;-;-;-;-;-;-;-;-;-;-;-;-;-;-;-;-;-;-;-;-;-;-;-;-;-;-;-;-;-;-;-;-;-;-;-;-;-;-;-;-;-;-;-	9340	192	200	99	99	193	186	235	219	267	264	274	288	56	57	370	378	40	37	173	197	134	135	79	80	471	469	264	266	77	92	92	88	40	39	174	192	279	270	281	305	106	96	290	304
ZNF99	chr19;chr19;chr19;chr19;chr19;chr19;chr19;chr19;chr19;chr19;chr19;chr19	22752183;22756205;22756437;22756939;22757442;22759417;22768305;22768305;22769198;22769198;22769917;22784014	22759682;22756386;22756778;22757334;22759080;22759682;22768400;22768400;22769324;22769324;22769982;22784107	-;-;-;-;-;-;-;-;-;-;-;-	7883	25	20	7	9	8	5	15	12	16	15	29	25	4	4	46	39	3	3	17	16	11	6	6	5	43	39	21	18	12	14	3	5	4	3	11	4	24	16	20	21	17	18	30	24
ZNF98	chr19;chr19;chr19;chr19;chr19;chr19;chr19;chr19;chr19;chr19;chr19;chr19;chr19;chr19;chr19;chr19;chr19	22391019;22392721;22402382;22402789;22402789;22402789;22403386;22403386;22403386;22403434;22422195;22422195;22422247;22435662;22514364;22532339;22532339	22392981;22392981;22402564;22402884;22402884;22402884;22403512;22403512;22403512;22403512;22422354;22422346;22422357;22436006;22514630;22532485;22532485	-;-;-;-;-;-;-;-;-;-;-;-;-;-;-;-;-	3291	13	14	9	7	22	24	21	18	16	13	17	12	5	6	21	21	5	0	22	19	4	4	4	7	28	25	17	20	4	5	4	3	2	2	9	4	23	30	21	18	4	10	22	14
ZNF971P	chr16;chr16;chr16;chr16	35446898;35447852;35448939;35449299	35448146;35448022;35449115;35449411	-;-;-;-	1539	0	0	21	7	25	7	9	6	33	16	37	23	21	12	45	21	7	4	30	19	10	4	12	4	58	26	35	11	17	7	8	0	7	4	18	5	34	15	45	20	21	25	8	5
ZNF970P	chr12;chr12	37575587;37576289	37575713;37576384	+;+	223	0	0	0	0	11	9	11	14	10	12	17	18	6	6	34	37	2	1	16	20	6	7	2	1	15	12	11	12	5	5	3	3	1	2	5	5	20	22	21	16	6	8	6	3
ZNF969P	chr4;chr4	110415898;110416275	110416008;110418504	+;+	2341	0	1	5	5	5	17	6	10	19	19	17	26	5	7	27	26	2	3	20	19	11	9	3	7	24	34	18	20	5	11	6	5	4	4	8	8	18	21	13	19	16	8	5	10
ZNF965P	chr13	18734080	18734896	+	817	0	0	0	0	0	0	0	0	0	0	0	0	0	0	0	0	0	0	0	0	0	0	0	0	0	0	0	0	0	0	0	0	0	0	0	0	0	0	0	0	0	0	0	0
ZNF962P	chr13;chr13;chr13;chr13;chr13	18467172;18470172;18481005;18484731;18485334	18469977;18470202;18481119;18484803;18485448	-;-;-;-;-	3140	1	0	0	2	0	0	1	1	2	2	0	2	3	7	3	6	0	0	3	7	1	0	1	0	7	13	4	6	0	3	1	1	1	1	0	1	2	6	4	5	5	5	2	3
ZNF93	chr19;chr19;chr19;chr19;chr19;chr19;chr19;chr19;chr19;chr19;chr19;chr19;chr19;chr19;chr19;chr19;chr19;chr19;chr19;chr19;chr19;chr19;chr19;chr19;chr19;chr19;chr19;chr19;chr19;chr19	19900913;19900928;19900946;19900946;19900971;19900983;19901061;19907724;19908925;19914734;19915280;19915280;19915280;19915280;19915280;19916560;19916560;19916560;19916560;19916560;19916560;19926101;19927111;19927111;19932008;19933182;19933182;19933182;19933529;19934103	19901091;19901091;19901091;19901091;19901091;19901091;19901091;19907816;19909520;19914822;19915406;19915406;19915406;19915406;19915406;19916655;19916655;19916655;19916655;19916655;19916655;19926221;19927272;19927313;19932997;19935575;19933509;19933274;19934024;19934626	+;+;+;+;+;+;+;+;+;+;+;+;+;+;+;+;+;+;+;+;+;+;+;+;+;+;+;+;+;+	4888	6	12	7	10	19	23	22	31	22	36	28	47	7	11	42	51	3	9	30	38	17	19	13	15	43	57	22	38	11	17	8	11	3	8	12	18	32	49	32	51	19	14	22	23
ZNF92P3	chr19	23935220	23936173	+	954	2	1	1	1	2	1	0	2	0	0	2	2	0	0	1	1	0	0	3	3	1	0	0	0	2	3	2	2	2	2	0	0	0	0	2	2	1	1	2	2	2	4	3	3
ZNF92P2	chr19;chr19;chr19	22128627;22129277;22129772	22128967;22129447;22130318	-;-;-	1059	0	0	0	0	0	0	0	0	0	0	0	0	0	0	0	0	0	0	0	0	0	0	0	0	1	0	0	0	0	0	0	0	0	0	0	0	0	0	0	0	0	0	0	0
ZNF92P1Y	chrY	7853686	7854876	-	1191	0	0	0	0	0	0	0	0	1	1	0	0	0	0	0	1	1	1	0	0	0	0	0	0	0	0	0	0	0	0	3	3	0	0	0	0	1	0	0	0	3	4	0	1
ZNF92	chr7;chr7;chr7;chr7;chr7;chr7;chr7;chr7;chr7;chr7;chr7;chr7;chr7;chr7	65373799;65373799;65373838;65373839;65373881;65387902;65387902;65387902;65388806;65388806;65398341;65398341;65398341;65398341	65374000;65374000;65374000;65374000;65374000;65388028;65388320;65388028;65388901;65388901;65401081;65401135;65401125;65401125	+;+;+;+;+;+;+;+;+;+;+;+;+;+	3512	29	31	6	7	12	17	15	18	17	19	20	31	5	5	26	38	0	1	16	24	16	16	2	5	44	44	30	22	8	17	4	5	5	7	13	14	18	16	23	23	10	16	57	54
ZNF91	chr19;chr19;chr19;chr19;chr19;chr19;chr19;chr19;chr19;chr19;chr19;chr19;chr19;chr19;chr19;chr19;chr19;chr19;chr19;chr19;chr19;chr19;chr19;chr19;chr19;chr19;chr19;chr19;chr19;chr19;chr19;chr19;chr19;chr19;chr19	23304991;23304999;23306809;23307316;23308744;23308903;23308924;23308924;23310548;23310548;23310548;23337831;23338749;23338853;23338876;23339231;23342170;23357696;23358430;23358430;23358730;23359403;23362125;23373742;23373742;23373742;23374638;23374638;23374638;23374638;23395325;23395325;23395325;23395325;23395325	23305131;23305131;23309097;23307402;23309097;23309097;23309097;23309097;23310622;23310563;23310573;23340137;23339054;23339054;23339054;23339260;23342265;23362725;23358980;23358848;23358845;23362725;23362725;23373837;23373837;23373837;23374764;23374764;23374764;23374764;23395418;23395446;23395560;23395457;23395471	-;-;-;-;-;-;-;-;-;-;-;-;-;-;-;-;-;-;-;-;-;-;-;-;-;-;-;-;-;-;-;-;-;-;-	10397	580	601	82	84	253	255	542	575	171	181	163	155	53	60	221	241	24	24	107	107	197	190	72	71	634	644	189	214	69	73	82	86	45	47	102	109	128	132	149	155	75	119	1228	1263
ZNF90P3	chr7	63087070	63088261	-	1192	4	0	6	4	8	8	0	0	6	4	22	19	6	6	11	10	2	2	14	13	14	13	2	2	17	18	12	10	8	9	1	1	5	6	12	12	6	5	17	15	10	4	3	3
ZNF90P2	chr6	28888832	28889906	-	1075	0	0	0	0	0	0	0	0	0	0	0	0	0	0	0	0	0	0	0	0	0	0	0	0	0	0	0	0	0	0	0	0	0	0	0	0	0	0	0	0	0	0	0	0
ZNF90P1	chr3	101357292	101359242	+	1951	14	9	5	3	7	7	10	7	5	5	11	15	2	4	31	26	5	5	11	12	4	5	3	5	31	28	15	13	7	5	1	1	5	6	13	11	11	7	15	13	13	14	7	6
ZNF90	chr19;chr19;chr19;chr19;chr19;chr19;chr19;chr19;chr19;chr19;chr19;chr19;chr19;chr19;chr19;chr19;chr19;chr19;chr19;chr19;chr19;chr19;chr19	20077994;20077994;20078005;20078021;20078037;20079787;20104239;20104239;20104239;20105221;20105221;20105221;20105221;20106948;20117781;20117781;20120824;20121222;20125006;20125006;20125006;20126752;20126752	20078135;20078135;20078135;20078135;20078135;20080319;20104365;20104365;20104365;20105316;20105316;20105316;20105316;20107085;20119752;20118044;20121346;20121346;20125143;20126166;20126166;20127076;20127018	+;+;+;+;+;+;+;+;+;+;+;+;+;+;+;+;+;+;+;+;+;+;+	5017	3	4	6	11	20	26	12	10	23	27	21	40	7	8	27	37	5	6	20	42	4	8	3	6	38	63	22	25	10	16	11	11	3	2	12	19	18	31	20	43	15	20	19	16
ZNF891	chr12;chr12	133106817;133130227	133122024;133130473	-;-	15455	306	309	88	92	191	188	292	292	206	204	291	288	60	63	247	250	48	50	186	186	134	138	95	93	459	470	231	233	95	94	65	65	43	42	121	115	182	182	202	207	113	130	482	492
ZNF890P	chr7;chr7;chr7;chr7;chr7;chr7;chr7;chr7;chr7	5121239;5121572;5126830;5126830;5127617;5127617;5132448;5136555;5144247	5122119;5122223;5126925;5126925;5127743;5127795;5132489;5136689;5144546	-;-;-;-;-;-;-;-;-	1737	24	24	10	9	23	26	25	46	16	19	20	25	4	3	14	31	5	5	26	23	16	13	3	9	48	56	18	26	4	4	8	7	2	0	10	10	26	25	30	26	6	9	18	20
ZNF888	chr19;chr19;chr19;chr19;chr19;chr19;chr19;chr19;chr19;chr19	52904417;52908169;52915196;52915196;52917222;52917859;52917859;52918819;52923369;52923369	52908179;52908179;52915322;52915322;52917404;52917997;52917931;52918937;52923470;52923481	-;-;-;-;-;-;-;-;-;-	4444	7	8	11	18	16	14	12	16	23	16	41	38	11	16	33	40	5	7	49	51	15	13	8	10	52	45	29	37	16	15	14	6	9	8	15	10	30	26	35	44	13	13	18	18
ZNF887P	chr19;chr19;chr19	11648364;11650357;11651653	11648484;11650417;11652877	+;+;+	1407	5	2	1	1	2	0	5	3	0	1	4	4	0	0	4	4	0	0	6	4	0	1	3	2	5	8	3	3	0	0	1	2	0	0	2	1	2	2	3	3	2	1	4	5
ZNF886P	chrY;chrY;chrY	20001185;20005740;20012086	20001699;20005828;20012204	-;-;-	723	0	0	0	0	0	1	0	0	2	0	0	0	0	0	0	0	0	0	0	0	0	0	0	0	2	2	0	0	0	0	0	0	0	0	0	0	0	0	0	0	2	2	0	0
ZNF885P	chrY;chrY;chrY	20390051;20395508;20396271	20390110;20396019;20396796	+;+;+	1098	1	1	6	2	1	0	0	0	4	4	0	0	1	0	0	0	0	1	11	3	1	0	0	0	3	2	1	1	0	0	1	2	0	0	0	0	3	2	0	0	2	2	1	1
ZNF883	chr9;chr9;chr9;chr9;chr9;chr9;chr9;chr9;chr9;chr9;chr9;chr9;chr9;chr9;chr9;chr9;chr9;chr9;chr9;chr9;chr9;chr9;chr9;chr9;chr9;chr9;chr9;chr9;chr9;chr9;chr9;chr9;chr9;chr9;chr9;chr9;chr9;chr9	112957722;112957743;112959126;112959350;112959350;112959793;112959793;112964898;112966650;112966650;112966650;112968822;112968822;112968822;112969340;112969340;112969340;112972080;112973150;112975896;112977388;112982901;112983460;112997120;112997120;112997120;112998121;112998121;112998703;112999665;112999665;113001994;113001994;113011141;113011141;113012150;113012150;113050011	112959171;112958036;112959171;112959451;112959451;112959903;112959903;112965053;112966740;112966740;112966740;112968941;112968941;112968941;112969380;112969380;112969380;112972179;112973759;112976017;112977529;112982947;112983579;112999138;112999137;112998259;112999138;112999091;112999011;112999814;112999814;113002073;113002073;113011227;113011227;113012227;113012195;113050043	-;-;-;-;-;-;-;-;-;-;-;-;-;-;-;-;-;-;-;-;-;-;-;-;-;-;-;-;-;-;-;-;-;-;-;-;-;-	5659	91	102	54	50	102	95	155	154	143	137	184	203	37	41	185	171	30	28	130	130	93	93	35	44	292	289	144	144	81	84	31	28	30	31	71	68	139	136	140	141	93	77	219	199
ZNF880	chr19;chr19;chr19;chr19;chr19;chr19;chr19;chr19;chr19;chr19;chr19;chr19;chr19;chr19;chr19;chr19;chr19;chr19;chr19;chr19;chr19;chr19	52369917;52369936;52369939;52369946;52369951;52370093;52373111;52373111;52373111;52373111;52373111;52373111;52374299;52374299;52374299;52374299;52374299;52374484;52379421;52379421;52383849;52383849	52369977;52369977;52369977;52369977;52369977;52370602;52373151;52373237;52373237;52373237;52373237;52373237;52374427;52374630;52374394;52374427;52374427;52374717;52379540;52380075;52385795;52383969	+;+;+;+;+;+;+;+;+;+;+;+;+;+;+;+;+;+;+;+;+;+	3719	155	174	42	44	55	57	78	71	64	75	81	103	17	22	87	101	20	22	72	86	40	43	29	31	176	210	75	95	19	30	17	17	22	22	36	38	90	101	74	91	26	28	197	198
ZNF879	chr5;chr5;chr5;chr5;chr5;chr5;chr5;chr5;chr5;chr5;chr5;chr5;chr5;chr5;chr5;chr5;chr5	179023752;179023804;179023804;179024438;179024970;179024970;179024970;179027439;179027473;179027473;179027473;179028032;179028032;179028032;179032205;179032205;179032205	179023904;179023917;179023904;179025037;179025037;179025037;179025037;179027599;179027562;179027599;179027599;179028127;179028127;179028127;179032352;179032321;179035064	+;+;+;+;+;+;+;+;+;+;+;+;+;+;+;+;+	3883	28	30	31	38	29	23	29	29	42	44	56	43	12	12	52	40	13	6	72	62	22	27	15	13	56	41	48	40	17	10	20	14	13	12	28	20	40	31	59	40	24	31	46	38
ZNF878	chr19;chr19;chr19;chr19	12043805;12046368;12046634;12052799	12045209;12046428;12046760;12052939	-;-;-;-	1734	4	1	2	2	5	4	5	0	9	7	18	14	5	3	20	13	10	6	16	16	5	1	6	2	24	18	21	13	8	6	7	4	0	0	4	6	11	8	23	21	8	6	4	2
ZNF877P	chr20	21265854	21266465	+	612	4	0	7	7	5	5	10	9	11	13	9	15	6	5	7	9	0	1	6	8	2	3	5	2	15	18	9	10	2	2	2	3	1	1	3	4	9	9	15	19	1	2	2	5
ZNF876P	chr4;chr4;chr4;chr4;chr4	212610;218650;219307;253560;253563	212781;218776;219385;255985;254841	+;+;+;+;+	2804	32	40	10	20	37	49	62	77	34	48	31	42	6	10	31	60	2	3	36	53	48	50	9	11	116	132	46	63	15	23	10	10	7	8	24	28	20	28	22	42	8	11	111	114
ZNF865	chr19;chr19;chr19;chr19	55605405;55613593;55615972;55616415	55605732;55617269;55616016;55616468	+;+;+;+	4005	59	67	39	42	49	49	123	127	50	55	56	53	9	9	46	50	20	15	69	64	37	35	20	21	169	168	50	52	13	16	25	24	3	4	19	24	66	70	109	117	19	17	56	55
ZNF863P	chr2;chr2;chr2	52071355;52075484;52077002	52071421;52075637;52077197	+;+;+	417	0	0	2	1	3	4	0	0	2	4	3	6	1	1	6	5	0	2	1	4	2	2	1	1	6	8	3	2	2	2	0	0	1	0	1	2	2	4	3	5	2	12	4	1
ZNF862	chr7;chr7;chr7;chr7;chr7;chr7;chr7;chr7;chr7;chr7;chr7;chr7;chr7;chr7;chr7;chr7;chr7;chr7;chr7;chr7;chr7	149838367;149838375;149838375;149844625;149844625;149844625;149846151;149846151;149847735;149847735;149848127;149850161;149850161;149850194;149852555;149855974;149859422;149859422;149860383;149860383;149864109	149838635;149838461;149838461;149844736;149845091;149844736;149846255;149846255;149848024;149848432;149848432;149850887;149850338;149850338;149852742;149856361;149859526;149859526;149860450;149862494;149867479	+;+;+;+;+;+;+;+;+;+;+;+;+;+;+;+;+;+;+;+;+	8430	160	143	89	82	150	133	191	187	136	139	220	208	40	50	207	199	27	20	158	159	92	82	50	53	335	293	151	155	49	60	64	65	28	27	101	100	176	179	215	217	64	66	170	159
ZNF861P	chr19;chr19	15821796;15823681	15822317;15823797	-;-	639	0	0	1	1	0	1	1	1	5	3	2	8	0	1	4	5	1	2	4	4	1	2	0	0	11	10	4	5	2	3	0	1	0	0	0	1	2	1	5	3	1	1	0	0
ZNF860	chr3;chr3;chr3;chr3;chr3	31981771;31981774;31986248;31988660;31988660	31981902;31981902;31986409;31988925;31991628	+;+;+;+;+	3263	39	49	24	30	30	40	36	40	59	61	84	99	21	21	78	94	9	9	65	74	21	27	19	24	78	89	56	61	37	43	8	13	11	12	28	40	57	68	70	72	38	39	65	68
ZNF859P	chr1;chr1;chr1	49841821;49842165;49844691	49841853;49842387;49846400	+;+;+	1966	28	20	47	42	67	56	33	31	83	82	146	131	30	20	195	183	13	12	92	87	38	39	26	25	210	180	102	90	63	62	40	43	19	19	65	61	120	112	169	153	85	82	76	49
ZNF853	chr7;chr7;chr7	6615617;6617190;6621122	6616186;6617307;6624290	+;+;+	3857	56	60	23	27	52	52	110	115	30	28	52	48	13	13	32	33	10	10	49	50	35	36	15	13	123	119	33	33	7	8	13	13	5	5	34	30	58	61	48	45	14	16	54	57
ZNF852	chr3;chr3;chr3;chr3;chr3;chr3;chr3;chr3	44498970;44499523;44499576;44502542;44502542;44502965;44510553;44510553	44500634;44500637;44503110;44502668;44502668;44503056;44510636;44510636	-;-;-;-;-;-;-;-	4225	5	8	0	0	1	3	0	0	0	0	0	0	0	0	0	1	0	0	0	0	2	3	0	0	0	0	0	0	0	0	1	0	0	0	0	0	2	3	0	0	0	0	4	4
ZNF850	chr19;chr19;chr19;chr19;chr19;chr19;chr19;chr19;chr19;chr19;chr19;chr19;chr19;chr19	36714383;36743478;36743485;36761643;36761643;36762305;36762305;36762305;36762595;36762595;36762595;36772725;36772725;36772725	36714500;36750804;36750804;36761738;36761738;36762431;36762431;36762431;36762675;36762675;36762675;36772814;36772814;36772825	-;-;-;-;-;-;-;-;-;-;-;-;-;-	7850	11	13	20	19	34	33	26	21	37	46	53	54	16	15	74	70	10	8	65	69	27	26	12	16	75	84	50	56	29	29	10	12	9	11	34	27	56	61	67	69	37	28	41	37
ZNF85	chr19;chr19;chr19;chr19;chr19;chr19;chr19;chr19;chr19;chr19;chr19;chr19;chr19;chr19;chr19;chr19;chr19;chr19;chr19;chr19;chr19;chr19;chr19;chr19;chr19;chr19;chr19;chr19;chr19;chr19;chr19;chr19;chr19;chr19;chr19;chr19;chr19;chr19;chr19;chr19;chr19;chr19;chr19;chr19;chr19;chr19;chr19;chr19;chr19;chr19	20923222;20923253;20923276;20923285;20923285;20923288;20923304;20923310;20923401;20934024;20934024;20934024;20934024;20934024;20934024;20934024;20934024;20934949;20934949;20934949;20934949;20934949;20934949;20934966;20934970;20936592;20936596;20936606;20936606;20936664;20942801;20942801;20944252;20944252;20945499;20946300;20946300;20946300;20946300;20948744;20948744;20948744;20948744;20948744;209…	20923403;20923403;20923403;20923403;20923403;20923403;20923403;20923416;20923403;20934150;20934150;20934150;20934150;20934150;20934150;20934150;20934150;20935047;20935047;20935047;20935047;20935047;20935047;20935047;20935047;20936667;20936667;20936667;20936667;20937361;20943726;20943977;20944296;20944296;20945709;20946389;20946340;20946389;20946389;20949364;20949169;20950697;20950302;20950197;209…	+;+;+;+;+;+;+;+;+;+;+;+;+;+;+;+;+;+;+;+;+;+;+;+;+;+;+;+;+;+;+;+;+;+;+;+;+;+;+;+;+;+;+;+;+;+;+;+;+;+	4668	0	0	0	0	0	0	1	1	0	0	0	0	0	0	0	0	0	0	0	0	1	0	0	0	1	1	0	0	0	0	0	0	1	0	1	1	0	0	0	0	0	0	2	1
ZNF849P	chr19	22685167	22686732	+	1566	4	1	0	1	0	0	1	1	2	1	0	1	0	0	0	0	0	0	0	0	1	1	0	0	2	1	2	1	0	0	0	0	0	0	1	0	0	0	5	2	1	1	1	0
ZNF847P	chr1;chr1;chr1;chr1;chr1	227696892;227697660;227698130;227705967;227706557	227697426;227697934;227698203;227706016;227706699	-;-;-;-;-	1077	6	3	6	13	6	8	5	13	8	21	22	42	3	6	22	33	0	9	17	26	8	16	4	9	21	42	10	23	9	14	4	6	4	5	4	13	18	21	16	34	11	14	3	6
ZNF846	chr19;chr19;chr19;chr19;chr19;chr19;chr19;chr19;chr19;chr19;chr19;chr19;chr19;chr19;chr19;chr19;chr19;chr19;chr19;chr19;chr19;chr19;chr19;chr19;chr19;chr19;chr19;chr19;chr19;chr19;chr19;chr19;chr19;chr19;chr19;chr19;chr19;chr19;chr19;chr19;chr19;chr19;chr19;chr19;chr19;chr19;chr19;chr19;chr19;chr19;chr19;chr19;chr19;chr19;chr19;chr19	9751993;9752140;9752385;9752390;9755517;9757475;9757475;9758059;9758059;9758059;9758474;9758547;9758749;9759860;9759860;9759873;9762082;9762082;9762082;9762082;9762082;9762082;9762082;9762082;9762100;9762388;9763282;9763282;9763282;9763282;9763282;9763282;9763282;9763282;9763282;9764810;9764810;9764936;9764936;9764936;9764936;9764936;9764936;9764936;9768289;9768289;9768289;9768289;9768289;9785926…	9752054;9752440;9752440;9752440;9755634;9758764;9758764;9758764;9758764;9758764;9758764;9758764;9758764;9759942;9759942;9759942;9762168;9762165;9762168;9762168;9762463;9762168;9762165;9762168;9762168;9762473;9763408;9763408;9763461;9763408;9763408;9763408;9763408;9763461;9763408;9765035;9765035;9765035;9765035;9765035;9765035;9765035;9765035;9765035;9768305;9768732;9768617;9768734;9768617;9785996…	-;-;-;-;-;-;-;-;-;-;-;-;-;-;-;-;-;-;-;-;-;-;-;-;-;-;-;-;-;-;-;-;-;-;-;-;-;-;-;-;-;-;-;-;-;-;-;-;-;-;-;-;-;-;-;-	3912	138	150	25	31	56	63	47	63	64	72	71	108	18	22	84	109	15	15	62	69	44	54	25	35	119	138	51	73	24	35	29	31	18	18	47	47	62	83	63	68	25	30	225	237
ZNF845	chr19;chr19;chr19;chr19;chr19;chr19;chr19;chr19;chr19;chr19;chr19;chr19;chr19	53333749;53333749;53333749;53340824;53341235;53341235;53341235;53345506;53345506;53345506;53350818;53350818;53350818	53333792;53333792;53333792;53340925;53341322;53341322;53341322;53345632;53345632;53345632;53354869;53354869;53351084	+;+;+;+;+;+;+;+;+;+;+;+;+	4413	20	19	22	28	24	45	21	38	50	70	52	118	11	23	52	90	6	10	62	98	15	25	15	28	67	143	49	76	20	45	5	12	6	11	13	28	52	78	74	132	21	12	25	21
ZNF844	chr19;chr19;chr19;chr19;chr19;chr19;chr19;chr19;chr19	12064699;12064731;12064810;12074031;12074031;12074361;12075312;12075312;12075312	12064876;12064876;12064876;12074157;12074157;12074421;12075881;12081565;12077153	+;+;+;+;+;+;+;+;+	6620	116	95	40	43	56	61	80	80	89	93	138	152	35	32	128	131	14	14	105	119	46	46	32	38	159	177	124	131	37	42	28	27	24	23	61	70	95	107	100	113	50	51	86	96
ZNF843	chr16;chr16;chr16;chr16;chr16;chr16;chr16	31432593;31435438;31435438;31436168;31442636;31442636;31443143	31435001;31437184;31437184;31437184;31443025;31443025;31443160	-;-;-;-;-;-;-	4564	12	21	69	28	43	27	56	36	48	47	71	66	16	14	45	41	20	18	90	80	18	20	20	15	91	86	40	41	13	10	21	22	8	7	19	21	40	42	65	64	21	13	19	15
ZNF841	chr19;chr19;chr19;chr19;chr19;chr19;chr19;chr19;chr19;chr19;chr19;chr19;chr19;chr19;chr19;chr19;chr19;chr19;chr19;chr19;chr19;chr19;chr19;chr19;chr19;chr19;chr19;chr19;chr19	52064466;52064466;52064466;52064618;52066490;52067499;52076044;52076044;52076044;52076044;52076908;52076958;52076958;52076958;52084787;52084787;52084787;52084787;52084787;52088937;52088937;52088937;52088937;52093846;52093846;52093846;52093846;52095575;52095575	52067610;52067610;52067610;52065565;52067568;52067610;52076172;52076389;52076172;52076172;52077084;52077084;52077084;52077084;52084878;52084878;52084878;52084878;52084888;52089002;52089002;52089002;52089002;52093899;52093971;52094105;52093971;52095755;52095765	-;-;-;-;-;-;-;-;-;-;-;-;-;-;-;-;-;-;-;-;-;-;-;-;-;-;-;-;-	4287	198	184	28	30	71	83	129	129	59	64	55	62	20	16	82	106	4	7	47	56	77	74	25	28	201	194	90	94	18	18	17	23	28	26	43	48	58	68	59	79	41	40	346	341
ZNF840P	chr20;chr20;chr20	46484461;46485000;46490868	46484587;46485095;46492640	+;+;+	1996	14	4	5	4	17	12	7	8	21	16	19	16	5	3	19	19	3	0	13	10	15	9	5	2	39	31	20	18	14	5	3	6	8	7	3	2	21	11	24	22	7	14	12	18
ZNF84	chr12;chr12;chr12;chr12;chr12;chr12;chr12;chr12;chr12;chr12;chr12;chr12;chr12;chr12;chr12;chr12;chr12;chr12;chr12;chr12;chr12;chr12;chr12;chr12;chr12;chr12;chr12;chr12;chr12;chr12;chr12;chr12;chr12;chr12;chr12;chr12;chr12;chr12;chr12;chr12;chr12;chr12;chr12;chr12;chr12;chr12;chr12;chr12;chr12;chr12;chr12;chr12;chr12;chr12;chr12;chr12;chr12;chr12;chr12;chr12;chr12	133037292;133037301;133037390;133037394;133037479;133037503;133037525;133037530;133037580;133038875;133038888;133040434;133041100;133041100;133041100;133041278;133041278;133041278;133041278;133041278;133041278;133041278;133041278;133041285;133041285;133041285;133047621;133047930;133047955;133047955;133047955;133047955;133047955;133047955;133047955;133047955;133047955;133047955;133047955;133047955…	133037545;133037545;133037545;133037554;133037545;133037545;133037554;133037554;133037969;133039012;133039047;133041482;133041485;133041482;133041482;133041482;133041482;133041482;133041482;133041482;133041482;133041482;133041482;133041482;133041482;133041482;133048848;133048081;133048081;133048081;133048356;133048081;133048081;133048304;133048356;133048081;133048081;133048081;133048081;133048081…	+;+;+;+;+;+;+;+;+;+;+;+;+;+;+;+;+;+;+;+;+;+;+;+;+;+;+;+;+;+;+;+;+;+;+;+;+;+;+;+;+;+;+;+;+;+;+;+;+;+;+;+;+;+;+;+;+;+;+;+;+	9520	454	441	83	72	200	194	347	346	186	205	185	207	35	39	259	273	17	21	151	173	140	147	79	86	449	457	230	243	74	85	45	50	50	51	110	119	140	146	142	146	86	98	830	824
ZNF839P1	chrY;chrY	18985175;18986218	18985854;18986398	+;+	861	13	26	0	0	0	0	21	18	7	10	0	0	5	3	0	0	4	2	0	0	13	10	0	0	25	32	9	12	0	0	5	9	2	2	0	0	3	4	0	0	5	0	26	25
ZNF839	chr14;chr14;chr14;chr14;chr14;chr14;chr14;chr14;chr14;chr14;chr14;chr14;chr14;chr14;chr14;chr14;chr14;chr14;chr14;chr14;chr14;chr14;chr14;chr14;chr14;chr14;chr14;chr14;chr14;chr14;chr14;chr14;chr14;chr14;chr14;chr14;chr14;chr14;chr14;chr14;chr14;chr14;chr14;chr14;chr14;chr14;chr14;chr14;chr14;chr14;chr14;chr14;chr14;chr14;chr14;chr14;chr14;chr14;chr14;chr14;chr14;chr14;chr14;chr14;chr14;chr14;chr…	102317377;102319298;102319751;102319958;102325985;102325985;102325985;102325985;102326828;102331522;102331622;102331622;102331622;102331622;102331639;102331692;102331714;102334554;102334554;102334554;102334554;102334554;102334554;102334554;102334554;102334554;102334933;102335688;102335689;102335689;102335689;102335689;102335689;102335689;102335689;102335689;102336635;102336917;102338816;102338816…	102317666;102319518;102320053;102320053;102326887;102326887;102326887;102326887;102326887;102331846;102331846;102331846;102331846;102331846;102331846;102331846;102331846;102334646;102334646;102334646;102334646;102334646;102334646;102334646;102334646;102334646;102335838;102335838;102335838;102335838;102335838;102335838;102335838;102335838;102335838;102335838;102336719;102337726;102338953;102338953…	+;+;+;+;+;+;+;+;+;+;+;+;+;+;+;+;+;+;+;+;+;+;+;+;+;+;+;+;+;+;+;+;+;+;+;+;+;+;+;+;+;+;+;+;+;+;+;+;+;+;+;+;+;+;+;+;+;+;+;+;+;+;+;+;+;+;+;+;+;+;+;+	5590	46	54	31	37	46	53	78	79	63	81	93	123	28	28	92	130	17	23	96	105	51	56	26	29	139	177	77	86	21	25	28	31	9	10	47	56	77	99	76	80	28	31	84	90
ZNF837	chr19;chr19;chr19;chr19;chr19;chr19	58367618;58367623;58369717;58369819;58380941;58380941	58369361;58369361;58369928;58369928;58381060;58381022	-;-;-;-;-;-	2076	10	14	12	12	29	24	23	29	23	23	30	28	6	6	24	24	2	1	29	26	16	14	13	10	51	53	27	26	5	5	6	6	6	4	18	19	18	19	38	37	11	6	6	5
ZNF836	chr19;chr19;chr19;chr19;chr19;chr19;chr19;chr19;chr19;chr19;chr19;chr19;chr19;chr19;chr19;chr19;chr19;chr19;chr19;chr19;chr19;chr19	52153864;52154622;52154848;52154872;52157366;52160321;52160465;52160465;52160465;52160639;52165184;52168058;52168058;52168058;52168058;52169648;52169648;52169648;52169648;52170360;52171332;52171336	52154132;52154964;52157540;52157540;52157540;52160591;52160591;52160591;52160596;52160648;52165385;52168152;52168152;52168152;52168152;52169734;52169781;52169781;52169781;52170386;52171491;52171643	-;-;-;-;-;-;-;-;-;-;-;-;-;-;-;-;-;-;-;-;-;-	4244	42	31	12	12	25	27	45	41	40	45	47	54	11	15	46	42	6	8	41	42	23	23	17	19	101	108	52	54	12	21	8	8	8	7	17	19	37	36	49	60	25	14	67	75
ZNF835	chr19;chr19;chr19;chr19	56661981;56664922;56671576;56671601	56665245;56665245;56671760;56671783	-;-;-;-	3473	30	40	30	24	42	40	34	32	42	41	42	40	4	5	49	53	5	5	61	62	24	21	13	14	95	92	36	30	16	14	12	13	8	8	29	27	57	55	79	83	18	20	43	40
ZNF833P	chr19;chr19;chr19;chr19;chr19;chr19	11680944;11682546;11682546;11684114;11684876;11684876	11680972;11682672;11682672;11684165;11686190;11686259	+;+;+;+;+;+	1592	0	0	0	0	0	0	0	0	0	0	0	0	1	0	0	0	0	0	0	0	0	0	0	0	0	0	0	0	0	0	0	0	0	0	0	0	0	1	1	0	0	0	2	0
ZNF831	chr20;chr20;chr20;chr20;chr20;chr20;chr20;chr20;chr20;chr20;chr20;chr20;chr20;chr20;chr20	59123381;59123404;59146231;59146231;59159652;59190984;59191020;59195869;59195869;59206905;59206905;59252978;59252978;59253898;59253898	59123505;59123505;59147026;59146374;59160895;59194757;59194757;59196005;59196005;59207056;59207056;59253138;59253138;59259110;59259113	+;+;+;+;+;+;+;+;+;+;+;+;+;+;+	11605	42	41	118	107	125	121	89	87	167	143	306	292	62	55	211	186	37	37	219	214	84	78	60	56	361	332	236	218	86	83	41	40	23	22	100	90	244	247	298	306	99	93	165	158
ZNF830	chr17;chr17;chr17	34961530;34962365;34963024	34963775;34962868;34963186	+;+;+	2246	48	40	36	41	48	49	52	54	62	63	83	89	29	29	109	112	21	21	67	70	34	34	22	24	122	132	79	85	36	41	21	21	8	9	42	41	77	78	97	106	18	33	70	68
ZNF83	chr19;chr19;chr19;chr19;chr19;chr19;chr19;chr19;chr19;chr19;chr19;chr19;chr19;chr19;chr19;chr19;chr19;chr19;chr19;chr19;chr19;chr19;chr19;chr19;chr19;chr19;chr19;chr19;chr19;chr19;chr19;chr19;chr19;chr19;chr19;chr19;chr19;chr19;chr19;chr19;chr19;chr19;chr19;chr19;chr19;chr19;chr19;chr19;chr19;chr19;chr19;chr19;chr19;chr19;chr19;chr19;chr19;chr19;chr19;chr19;chr19;chr19;chr19;chr19;chr19;chr19;chr…	52594060;52594151;52612367;52612367;52612377;52612378;52612378;52612378;52614618;52614658;52614665;52614672;52614689;52614690;52616718;52616718;52616718;52616718;52616718;52617246;52617292;52618500;52618628;52618675;52618712;52618936;52618936;52618936;52618936;52618936;52618936;52618936;52618936;52618936;52618936;52635066;52635066;52635066;52635066;52635066;52635066;52635066;52635066;52635066;526…	52594304;52594304;52614797;52614797;52614797;52614797;52614797;52614797;52614797;52614797;52614797;52614797;52614797;52614797;52616841;52616841;52616875;52616815;52618040;52617335;52617391;52619062;52618765;52618765;52619062;52619062;52619062;52619062;52619062;52619062;52619062;52619062;52619062;52619062;52619062;52635153;52635153;52635153;52635153;52635153;52635153;52635153;52635153;52635153;526…	-;-;-;-;-;-;-;-;-;-;-;-;-;-;-;-;-;-;-;-;-;-;-;-;-;-;-;-;-;-;-;-;-;-;-;-;-;-;-;-;-;-;-;-;-;-;-;-;-;-;-;-;-;-;-;-;-;-;-;-;-;-;-;-;-;-;-;-;-;-;-;-;-;-;-;-;-;-;-;-;-;-;-;-;-;-;-	8028	85	84	125	113	235	227	381	397	255	228	194	196	61	55	287	268	28	27	126	130	174	173	96	89	514	546	253	268	77	73	74	75	42	43	196	184	185	186	139	137	55	53	415	423
ZNF829	chr19;chr19;chr19;chr19;chr19;chr19;chr19;chr19;chr19;chr19;chr19;chr19;chr19;chr19;chr19;chr19;chr19	36888124;36891351;36905434;36907929;36907929;36908333;36908333;36908333;36914965;36914965;36914965;36915130;36915130;36915130;36915796;36916011;36916011	36892471;36892471;36908024;36908024;36908024;36908459;36908459;36908459;36915022;36915022;36915022;36915251;36915251;36915251;36916021;36916291;36916291	-;-;-;-;-;-;-;-;-;-;-;-;-;-;-;-;-	7742	94	93	47	42	67	61	103	88	106	91	169	138	53	35	163	136	28	22	126	110	65	47	45	40	238	193	150	125	52	44	21	20	26	24	70	59	123	119	157	122	68	63	151	133
ZNF827	chr4;chr4;chr4;chr4;chr4;chr4;chr4;chr4;chr4;chr4;chr4;chr4;chr4;chr4;chr4;chr4;chr4;chr4;chr4;chr4;chr4;chr4;chr4;chr4;chr4;chr4;chr4;chr4;chr4;chr4;chr4;chr4;chr4;chr4;chr4;chr4;chr4;chr4;chr4;chr4;chr4;chr4;chr4;chr4;chr4;chr4;chr4;chr4;chr4;chr4;chr4;chr4;chr4;chr4;chr4;chr4;chr4;chr4;chr4;chr4;chr4;chr4;chr4;chr4	145757627;145760729;145760738;145761129;145761282;145763090;145763090;145763090;145764689;145764979;145764979;145764988;145764988;145764988;145765547;145765547;145765547;145765547;145765547;145774506;145774506;145774506;145774506;145774506;145775789;145775789;145775789;145779374;145779374;145779374;145819838;145823422;145823422;145823422;145823422;145845956;145845956;145845956;145845956;145849322…	145761598;145761598;145761598;145761598;145761598;145763122;145763122;145763122;145765165;145765165;145765165;145765055;145765165;145765165;145765738;145765738;145765738;145765738;145765738;145774667;145774562;145774672;145774672;145774672;145775960;145775960;145775960;145779511;145779511;145779511;145820096;145823525;145823525;145823525;145823525;145845992;145846013;145846013;145846013;145849561…	-;-;-;-;-;-;-;-;-;-;-;-;-;-;-;-;-;-;-;-;-;-;-;-;-;-;-;-;-;-;-;-;-;-;-;-;-;-;-;-;-;-;-;-;-;-;-;-;-;-;-;-;-;-;-;-;-;-;-;-;-;-;-;-	8433	321	285	87	117	123	159	153	187	218	267	268	365	57	76	288	374	36	38	196	238	121	140	54	63	396	486	237	294	80	134	72	89	49	59	179	214	271	316	244	325	119	166	371	405
ZNF826P	chr19;chr19;chr19;chr19;chr19;chr19;chr19;chr19;chr19;chr19;chr19;chr19;chr19;chr19;chr19;chr19;chr19;chr19;chr19;chr19;chr19;chr19	20340269;20340368;20375960;20395955;20397334;20398658;20404967;20406009;20408950;20408950;20408950;20408950;20408950;20409830;20415305;20417666;20424786;20424786;20424786;20424786;20424786;20424786	20341101;20341101;20376009;20399038;20399038;20399038;20406132;20406132;20409045;20409024;20409024;20409045;20409045;20409959;20415651;20417783;20424956;20424969;20424921;20424956;20424959;20424969	-;-;-;-;-;-;-;-;-;-;-;-;-;-;-;-;-;-;-;-;-;-	6008	60	49	11	19	10	15	36	38	35	43	46	56	10	16	44	42	5	7	39	51	20	27	5	11	63	71	32	34	18	16	10	9	7	8	32	40	29	35	24	41	20	35	26	25
ZNF823	chr19;chr19;chr19;chr19;chr19;chr19;chr19;chr19;chr19;chr19;chr19;chr19	11721265;11721993;11722711;11723113;11724194;11724194;11725201;11725201;11738817;11738817;11738817;11738817	11723342;11723342;11723342;11723342;11724254;11724254;11725327;11725327;11739009;11738973;11738945;11738882	-;-;-;-;-;-;-;-;-;-;-;-	2459	42	30	10	15	24	22	31	29	27	27	32	32	12	13	33	34	5	6	41	34	21	24	14	12	89	82	43	39	15	16	9	11	7	6	27	21	35	37	57	55	8	16	30	31
ZNF821	chr16;chr16;chr16;chr16;chr16;chr16;chr16;chr16;chr16;chr16;chr16;chr16;chr16;chr16;chr16;chr16;chr16;chr16;chr16;chr16;chr16;chr16;chr16;chr16;chr16;chr16;chr16;chr16;chr16;chr16;chr16;chr16;chr16;chr16;chr16;chr16;chr16;chr16;chr16;chr16;chr16;chr16;chr16;chr16;chr16;chr16;chr16;chr16;chr16;chr16;chr16;chr16;chr16;chr16;chr16;chr16;chr16;chr16;chr16;chr16;chr16;chr16;chr16;chr16;chr16;chr16;chr…	71859680;71859680;71859680;71859680;71859685;71859685;71859776;71859807;71859987;71860047;71860301;71860379;71860493;71860598;71861776;71861776;71861776;71861776;71861776;71861776;71861776;71861776;71861776;71861776;71861776;71861779;71864138;71864138;71864138;71864138;71864138;71864138;71864138;71864138;71864138;71864138;71864138;71864138;71864138;71864138;71864138;71864139;71864754;71864899;718…	71860672;71860672;71860672;71860672;71860672;71860672;71860672;71860672;71860672;71860672;71860672;71860672;71860672;71860672;71861942;71861942;71861942;71861942;71861942;71861942;71861942;71861942;71861942;71861942;71861942;71861942;71864242;71864242;71864242;71864242;71864242;71864242;71864242;71864242;71864235;71864242;71864242;71864242;71864242;71864242;71864242;71864242;71865048;71865048;718…	-;-;-;-;-;-;-;-;-;-;-;-;-;-;-;-;-;-;-;-;-;-;-;-;-;-;-;-;-;-;-;-;-;-;-;-;-;-;-;-;-;-;-;-;-;-;-;-;-;-;-;-;-;-;-;-;-;-;-;-;-;-;-;-;-;-;-;-;-;-;-;-;-;-;-;-;-;-;-;-;-;-;-;-;-;-;-;-;-;-;-;-;-;-;-;-;-;-;-;-;-;-;-;-;-;-;-;-;-;-;-;-;-;-;-;-;-;-;-;-;-;-;-;-;-;-;-;-;-;-;-;-;-;-;-	3402	62	54	24	31	50	56	72	83	46	47	50	67	8	13	57	61	5	8	49	63	27	37	24	25	79	121	42	53	14	13	4	6	13	15	24	32	53	51	57	71	18	26	75	89
ZNF816-ZNF321P	chr19;chr19;chr19;chr19	52928475;52952751;52956027;52962717	52929414;52952877;52956104;52962823	-;-;-;-	1252	0	0	0	0	0	0	0	0	0	0	0	0	0	0	0	0	0	0	0	0	0	0	0	0	0	0	0	0	0	0	0	0	0	0	0	0	0	0	0	0	0	0	0	0
ZNF816	chr19;chr19;chr19;chr19;chr19;chr19;chr19;chr19;chr19;chr19;chr19;chr19;chr19;chr19;chr19;chr19;chr19;chr19;chr19;chr19;chr19;chr19;chr19;chr19;chr19;chr19;chr19;chr19;chr19;chr19;chr19;chr19	52949379;52949442;52951336;52951432;52951751;52952519;52952589;52952751;52952751;52952751;52952751;52952751;52952751;52953284;52956027;52956027;52956027;52956027;52956027;52956027;52956027;52956027;52956192;52960027;52962717;52962717;52962727;52962727;52962727;52962727;52962727;52962727	52951584;52951584;52951584;52951584;52951891;52952877;52952877;52952877;52952877;52952877;52952860;52952877;52952877;52953389;52956104;52956104;52956104;52956104;52956104;52956104;52956104;52956104;52956265;52960177;52962878;52962911;52962825;52962871;52962871;52962882;52962851;52962861	-;-;-;-;-;-;-;-;-;-;-;-;-;-;-;-;-;-;-;-;-;-;-;-;-;-;-;-;-;-;-;-	3310	17	10	10	12	17	20	14	19	23	22	31	29	8	5	22	32	3	4	28	37	11	8	5	11	31	36	28	28	8	6	10	9	4	5	12	28	29	27	40	30	13	15	25	73
ZNF815P	chr7;chr7;chr7;chr7;chr7;chr7;chr7;chr7;chr7;chr7;chr7;chr7;chr7;chr7;chr7;chr7;chr7;chr7;chr7;chr7;chr7;chr7	5823160;5823189;5823207;5823216;5831181;5831181;5831181;5833527;5833527;5833527;5833527;5839070;5839070;5839949;5839949;5839949;5840690;5840690;5846766;5847322;5854107;5854107	5823526;5823526;5823526;5823526;5831283;5831283;5831283;5833568;5833568;5833568;5833568;5839204;5839152;5840042;5840075;5840075;5840856;5840856;5847311;5847867;5854365;5854435	+;+;+;+;+;+;+;+;+;+;+;+;+;+;+;+;+;+;+;+;+;+	2362	140	126	27	51	52	74	100	107	37	52	61	110	6	18	65	116	8	11	39	74	31	45	23	36	104	188	39	76	11	19	17	20	5	11	26	48	48	87	53	95	5	17	91	94
ZNF814	chr19;chr19;chr19;chr19;chr19;chr19;chr19;chr19;chr19;chr19;chr19;chr19;chr19;chr19;chr19;chr19;chr19;chr19;chr19;chr19;chr19;chr19;chr19;chr19;chr19;chr19;chr19;chr19;chr19;chr19;chr19;chr19;chr19;chr19;chr19;chr19;chr19;chr19;chr19;chr19;chr19;chr19;chr19;chr19;chr19;chr19;chr19;chr19;chr19;chr19;chr19	57848731;57850315;57850320;57850679;57852166;57852338;57857017;57858130;57858144;57858815;57864758;57864759;57864765;57868458;57868458;57868458;57868487;57868536;57869383;57870722;57872479;57872822;57873207;57873801;57874053;57874635;57875156;57876475;57876916;57876916;57876916;57876916;57876916;57876916;57876916;57876916;57876916;57876916;57885883;57888767;57888767;57888767;57888767;57888767;578…	57850561;57850561;57850561;57852388;57852234;57852388;57857289;57858983;57860639;57858983;57864923;57864919;57864919;57868579;57868579;57868579;57868579;57868579;57871659;57870812;57875226;57873122;57873548;57873968;57874220;57875226;57875226;57877042;57877042;57877042;57877042;57877042;57877042;57877042;57877042;57877042;57877042;57877042;57885969;57888969;57889074;57889037;57888780;57889074;578…	-;-;-;-;-;-;-;-;-;-;-;-;-;-;-;-;-;-;-;-;-;-;-;-;-;-;-;-;-;-;-;-;-;-;-;-;-;-;-;-;-;-;-;-;-;-;-;-;-;-;-	12600	320	357	75	74	181	191	309	297	128	126	147	145	33	38	191	197	19	22	138	150	138	143	68	66	360	384	167	155	40	37	53	56	31	26	103	111	142	144	161	152	74	67	401	402
ZNF813	chr19;chr19;chr19;chr19;chr19;chr19;chr19;chr19;chr19;chr19;chr19;chr19	53467735;53467735;53467743;53483750;53483750;53483750;53486632;53486632;53488208;53490375;53490375;53490375	53467789;53467789;53467789;53483837;53483837;53483837;53486758;53486758;53488300;53490578;53496255;53490766	+;+;+;+;+;+;+;+;+;+;+;+	6244	13	17	19	22	16	22	17	16	37	45	70	81	8	10	44	52	12	11	53	57	23	18	9	12	71	85	62	63	15	20	23	25	8	8	25	31	44	46	49	51	22	23	12	21
ZNF812P	chr19;chr19;chr19;chr19;chr19;chr19;chr19;chr19;chr19;chr19;chr19	9689924;9689924;9692705;9693694;9694779;9694807;9696094;9696094;9700001;9700388;9700388	9691269;9691261;9692819;9693820;9694892;9694867;9696248;9696248;9700086;9700776;9700672	-;-;-;-;-;-;-;-;-;-;-	2332	0	0	3	5	20	13	9	14	23	37	43	44	9	7	21	23	7	9	38	40	11	14	10	11	51	62	38	34	14	13	12	12	5	7	14	16	30	38	45	43	10	9	10	7
ZNF81	chrX;chrX;chrX;chrX;chrX;chrX;chrX;chrX;chrX;chrX;chrX;chrX;chrX;chrX;chrX;chrX;chrX;chrX;chrX;chrX;chrX;chrX	47836902;47836902;47836946;47836970;47842650;47842650;47846105;47846105;47846105;47846105;47846173;47860720;47887999;47887999;47887999;47887999;47895845;47895845;47895845;47914924;47914924;48002528	47836987;47836987;47837007;47836987;47842768;47842768;47846321;47846321;47846321;47846321;47846321;47861045;47888125;47888125;47888210;47888125;47895940;47895940;47895940;47922256;47922211;48002561	+;+;+;+;+;+;+;+;+;+;+;+;+;+;+;+;+;+;+;+;+;+	8443	108	117	50	59	87	99	77	72	79	84	139	154	26	31	212	227	11	16	115	128	55	55	53	53	144	139	99	97	57	60	31	27	20	21	74	91	69	71	164	183	64	84	187	185
ZNF808	chr19;chr19;chr19;chr19;chr19;chr19;chr19;chr19;chr19;chr19;chr19;chr19;chr19;chr19;chr19;chr19;chr19;chr19;chr19;chr19;chr19;chr19;chr19;chr19;chr19;chr19	52527652;52527653;52527663;52527668;52527709;52532908;52532908;52532908;52535985;52543266;52543266;52543266;52543266;52543266;52543266;52547512;52547512;52547512;52547512;52553107;52553107;52553107;52553107;52553107;52553107;52563318	52527711;52527711;52527711;52527711;52527909;52533009;52533009;52533009;52536046;52543347;52543347;52543347;52543347;52543347;52543347;52547638;52547638;52547638;52547638;52553166;52553436;52553431;52553456;52556050;52556336;52564464	+;+;+;+;+;+;+;+;+;+;+;+;+;+;+;+;+;+;+;+;+;+;+;+;+;+	5008	97	92	38	27	67	60	68	60	79	78	116	119	25	24	78	74	21	14	57	55	42	35	28	25	130	102	106	113	26	32	20	14	15	11	41	37	66	60	80	91	29	34	223	212
ZNF807	chr19;chr19;chr19	34542462;34544914;34545266	34543939;34545012;34545395	-;-;-	1707	1	3	10	9	10	8	3	3	11	11	22	21	4	4	7	11	4	5	15	16	7	8	4	7	15	15	12	15	8	5	1	1	6	6	3	5	11	15	15	15	8	4	6	7
ZNF806	chr2;chr2;chr2	132309309;132312869;132317109	132309323;132312999;132318736	+;+;+	1774	1	1	2	3	5	11	3	2	10	14	9	16	5	2	14	19	1	1	16	12	11	10	6	4	9	12	11	6	4	8	8	6	1	1	8	10	12	7	28	29	10	7	14	14
ZNF805	chr19;chr19;chr19;chr19;chr19;chr19;chr19	57240685;57240892;57243923;57248605;57248605;57253073;57253073	57240921;57240921;57244049;57248700;57248700;57254703;57255135	+;+;+;+;+;+;+	2523	92	82	19	16	60	47	69	65	60	50	66	51	21	21	91	69	8	7	38	23	42	37	16	15	113	94	56	40	19	11	12	10	15	12	41	36	57	47	54	36	20	28	107	98
ZNF804B	chr7;chr7;chr7;chr7;chr7;chr7;chr7	88759368;89218154;89218155;89327344;89327344;89333363;89333363	88760084;89218295;89218295;89327474;89327474;89337032;89337057	+;+;+;+;+;+;+	4685	39	30	36	40	37	36	32	35	68	75	80	102	26	30	126	156	9	10	65	83	40	41	17	17	144	157	72	77	45	55	15	16	18	24	43	47	78	81	88	103	75	76	128	126
ZNF804A	chr2;chr2;chr2;chr2;chr2;chr2;chr2	184598366;184866365;184866369;184933603;184933603;184935783;184935783	184599070;184866512;184866512;184933733;184933733;184939489;184939492	+;+;+;+;+;+;+	4694	81	86	20	21	40	38	34	38	48	60	79	89	17	20	145	157	13	15	67	75	24	30	18	18	127	142	67	79	43	55	19	21	15	19	37	40	66	71	64	73	61	65	133	151
ZNF800	chr7;chr7;chr7;chr7;chr7;chr7;chr7;chr7;chr7;chr7;chr7;chr7;chr7;chr7;chr7;chr7;chr7;chr7;chr7;chr7;chr7;chr7;chr7;chr7;chr7;chr7;chr7;chr7;chr7;chr7;chr7;chr7;chr7;chr7;chr7;chr7;chr7;chr7;chr7;chr7	127346790;127370043;127370299;127371600;127373342;127373342;127373342;127373342;127373928;127374328;127374610;127374946;127377186;127377186;127377186;127377186;127377186;127377186;127377191;127386060;127386060;127386060;127386060;127386060;127386060;127386060;127391497;127391497;127391497;127391497;127391497;127391497;127391497;127392060;127392060;127392065;127392158;127392259;127392548;127431869	127348043;127371814;127371814;127371814;127375034;127375034;127375034;127373565;127374325;127375034;127375034;127375034;127377329;127377329;127377329;127377329;127377329;127377329;127377329;127386155;127386155;127386155;127386155;127386155;127386155;127386155;127391615;127391615;127391615;127391615;127391615;127391615;127391615;127392694;127392694;127392118;127392691;127392366;127392718;127431924	-;-;-;-;-;-;-;-;-;-;-;-;-;-;-;-;-;-;-;-;-;-;-;-;-;-;-;-;-;-;-;-;-;-;-;-;-;-;-;-	5793	166	167	36	26	58	59	78	81	71	66	50	45	18	22	67	70	11	5	33	34	51	55	27	33	134	122	77	69	34	30	25	26	25	23	47	49	48	45	59	55	41	46	232	227
ZNF80	chr3;chr3;chr3;chr3;chr3	114234631;114234636;114234975;114235722;114235722	114237101;114235333;114235333;114237578;114237578	-;-;-;-;-	2948	1	2	18	17	44	34	39	36	55	62	87	83	15	12	101	93	9	13	69	63	27	22	28	17	107	93	76	67	36	29	14	7	7	9	38	35	74	66	93	82	29	18	8	8
ZNF8	chr19;chr19;chr19;chr19	58278951;58285717;58286110;58294098	58279147;58285843;58286205;58302805	+;+;+;+	9128	72	78	32	33	61	62	77	79	74	70	117	117	24	18	94	85	13	14	82	82	48	50	20	20	139	132	92	92	27	27	27	24	13	13	67	68	75	68	90	93	32	41	59	63
ZNF799	chr19;chr19;chr19;chr19;chr19;chr19;chr19;chr19;chr19;chr19;chr19;chr19;chr19;chr19;chr19;chr19	12390016;12390016;12390016;12392138;12392603;12392603;12392603;12392603;12393297;12393297;12393297;12393297;12398134;12400324;12401068;12401068	12392206;12392206;12392206;12392206;12392663;12392663;12392663;12392663;12393423;12393423;12393423;12395120;12398251;12400980;12401271;12401268	-;-;-;-;-;-;-;-;-;-;-;-;-;-;-;-	5055	6	7	14	15	23	23	15	21	19	16	20	22	6	10	26	30	3	5	28	34	8	9	7	8	35	65	23	18	5	7	8	7	5	3	10	13	27	27	23	30	14	4	10	32
ZNF793-AS1	chr19;chr19;chr19;chr19;chr19;chr19;chr19;chr19;chr19;chr19;chr19;chr19;chr19	37497159;37497164;37497357;37497363;37498024;37505579;37505846;37505846;37505972;37506245;37506583;37506839;37506839	37497592;37497592;37497592;37497592;37498175;37506040;37506040;37506040;37506040;37506267;37506624;37507046;37506967	-;-;-;-;-;-;-;-;-;-;-;-;-	1321	5	7	12	7	15	15	7	9	20	14	19	15	5	7	21	25	3	6	20	12	12	12	3	5	17	20	20	18	10	6	4	4	3	3	7	7	20	16	22	18	9	3	9	10
ZNF793	chr19;chr19;chr19;chr19;chr19;chr19;chr19;chr19;chr19;chr19;chr19;chr19;chr19;chr19;chr19;chr19;chr19;chr19;chr19;chr19;chr19;chr19;chr19;chr19;chr19;chr19;chr19;chr19;chr19;chr19;chr19;chr19;chr19;chr19;chr19;chr19;chr19;chr19;chr19;chr19;chr19;chr19;chr19;chr19;chr19;chr19;chr19;chr19;chr19;chr19;chr19;chr19;chr19;chr19;chr19;chr19;chr19;chr19;chr19	37506939;37506982;37507129;37507140;37507218;37508264;37508265;37508265;37508265;37508265;37508265;37520184;37520184;37520184;37520184;37522532;37522532;37522532;37522532;37522532;37523405;37523405;37523410;37523410;37523410;37523410;37523410;37523410;37532356;37532356;37532356;37532356;37532356;37532356;37532356;37532356;37532363;37533308;37533308;37533308;37533308;37533308;37533308;37533308;375…	37506966;37507047;37507307;37507211;37507307;37508403;37508403;37508403;37508403;37508403;37508403;37520312;37520312;37520312;37520312;37522647;37522647;37522647;37522647;37522647;37523454;37523454;37523454;37523454;37523454;37523454;37523454;37523454;37532482;37532482;37532482;37532482;37532482;37532482;37532482;37532482;37532482;37533403;37533403;37533403;37533403;37533403;37536530;37533403;375…	+;+;+;+;+;+;+;+;+;+;+;+;+;+;+;+;+;+;+;+;+;+;+;+;+;+;+;+;+;+;+;+;+;+;+;+;+;+;+;+;+;+;+;+;+;+;+;+;+;+;+;+;+;+;+;+;+;+;+	12007	221	228	53	68	134	118	182	185	150	159	195	202	49	47	150	165	26	31	133	136	86	74	49	48	337	351	145	147	42	40	42	39	34	35	79	91	137	152	173	178	74	63	325	323
ZNF792	chr19;chr19;chr19;chr19;chr19;chr19	34956354;34957474;34960235;34960235;34960868;34963630	34959571;34959571;34960703;34960357;34960994;34964049	-;-;-;-;-;-	4234	52	49	38	38	42	39	80	78	60	61	105	101	19	22	90	91	13	14	83	87	43	41	19	17	150	145	79	78	35	35	12	13	12	11	38	39	83	83	123	128	43	20	43	42
ZNF791	chr19;chr19;chr19;chr19;chr19;chr19;chr19;chr19;chr19;chr19;chr19;chr19;chr19;chr19;chr19;chr19;chr19;chr19;chr19;chr19;chr19;chr19	12610918;12610918;12610920;12610920;12610954;12610958;12612226;12612226;12612226;12623700;12623700;12623700;12623700;12624650;12624650;12624650;12624650;12627721;12627721;12627721;12627721;12627721	12611082;12611082;12611082;12611082;12611082;12611082;12612394;12612365;12612316;12623826;12623826;12623826;12623826;12624710;12624710;12624710;12624710;12627982;12628106;12627805;12631921;12633840	+;+;+;+;+;+;+;+;+;+;+;+;+;+;+;+;+;+;+;+;+;+	6642	172	146	33	29	92	95	120	124	72	73	80	79	19	20	86	77	7	7	38	42	62	62	29	36	185	193	89	86	23	20	27	25	19	21	67	71	55	52	52	42	41	24	191	187
ZNF790-AS1	chr19;chr19;chr19;chr19;chr19;chr19;chr19;chr19;chr19;chr19;chr19;chr19;chr19;chr19	36797518;36797525;36797563;36801203;36801209;36801876;36801876;36801876;36801876;36802458;36812510;36823731;36827650;36827650	36797811;36797811;36797811;36801240;36801240;36801933;36802200;36801933;36801933;36802652;36812606;36823821;36828115;36828101	+;+;+;+;+;+;+;+;+;+;+;+;+;+	1506	19	14	4	7	18	12	41	36	12	14	24	21	4	5	23	24	2	1	15	21	13	11	9	12	51	58	16	26	9	11	6	3	1	2	9	7	36	21	20	25	7	6	54	61
ZNF790	chr19;chr19;chr19;chr19;chr19;chr19;chr19;chr19;chr19;chr19;chr19;chr19;chr19;chr19;chr19;chr19;chr19;chr19;chr19;chr19;chr19;chr19;chr19;chr19;chr19;chr19;chr19;chr19;chr19;chr19;chr19;chr19;chr19;chr19;chr19;chr19;chr19;chr19;chr19	36817428;36818322;36818322;36818322;36819807;36819924;36819937;36823285;36823285;36823285;36823285;36823285;36823285;36823285;36823365;36823667;36823667;36823667;36823667;36823667;36823667;36823667;36823667;36825611;36825611;36825611;36825611;36825611;36825611;36825611;36825611;36837672;36837672;36838038;36838337;36850002;36850002;36850700;36850700	36820114;36820114;36820114;36820114;36820114;36820114;36820114;36823380;36823380;36823380;36823380;36823380;36823380;36823380;36823380;36823790;36823790;36823790;36823790;36823790;36823790;36823790;36823790;36825692;36825692;36825692;36825692;36825692;36825692;36825692;36825692;36838027;36838027;36838095;36838384;36850313;36850267;36850787;36850787	-;-;-;-;-;-;-;-;-;-;-;-;-;-;-;-;-;-;-;-;-;-;-;-;-;-;-;-;-;-;-;-;-;-;-;-;-;-;-	3851	61	66	28	24	51	50	54	45	65	61	104	83	21	18	88	78	17	15	87	60	48	47	21	17	169	127	85	80	37	30	31	25	12	11	49	43	75	70	96	60	50	36	81	69
ZNF79	chr9;chr9;chr9;chr9;chr9;chr9;chr9;chr9;chr9;chr9;chr9;chr9;chr9;chr9;chr9;chr9;chr9;chr9;chr9	127424374;127424374;127424374;127424382;127428552;127428832;127428832;127428832;127428832;127435090;127435090;127435090;127435908;127435908;127435908;127444029;127444029;127444029;127444029	127424910;127424910;127424803;127424803;127428660;127428920;127428920;127428920;127428920;127435216;127435216;127435216;127436003;127436003;127436003;127445371;127445372;127445371;127445371	+;+;+;+;+;+;+;+;+;+;+;+;+;+;+;+;+;+;+	2302	32	31	26	29	49	47	54	49	51	48	97	90	18	17	84	77	6	2	70	71	32	39	18	18	134	116	81	75	27	26	16	18	10	7	38	37	88	84	121	112	32	27	56	50
ZNF789	chr7;chr7;chr7;chr7;chr7;chr7;chr7;chr7;chr7;chr7;chr7;chr7;chr7;chr7;chr7;chr7;chr7;chr7;chr7;chr7;chr7;chr7;chr7;chr7;chr7;chr7;chr7;chr7;chr7;chr7;chr7;chr7;chr7;chr7;chr7;chr7;chr7;chr7;chr7;chr7;chr7;chr7;chr7;chr7;chr7;chr7;chr7	99472841;99472890;99472890;99472890;99472892;99472893;99472911;99472912;99472935;99476240;99476403;99476403;99476403;99476403;99476403;99476403;99476403;99476403;99478274;99478274;99478274;99478274;99478274;99479661;99479661;99479661;99479661;99479661;99479661;99479661;99479661;99479661;99482163;99483655;99483739;99484030;99484030;99484030;99484030;99484030;99485208;99486476;99486476;99486476;994…	99473056;99473056;99473056;99473056;99473056;99473056;99473056;99473056;99473056;99476480;99476480;99476480;99476480;99476480;99476480;99476480;99476480;99476480;99482326;99478356;99478356;99478356;99478356;99479903;99479787;99479787;99479787;99481301;99479787;99479787;99479787;99482326;99482322;99484143;99483853;99484143;99484143;99484143;99484146;99484143;99485368;99487004;99486654;99486800;994…	+;+;+;+;+;+;+;+;+;+;+;+;+;+;+;+;+;+;+;+;+;+;+;+;+;+;+;+;+;+;+;+;+;+;+;+;+;+;+;+;+;+;+;+;+;+;+	6683	106	88	54	44	88	81	110	113	123	99	135	119	33	30	152	139	16	15	112	110	63	60	52	43	239	208	129	109	40	35	34	33	17	16	78	77	121	109	138	123	56	67	185	140
ZNF788	chr19;chr19;chr19;chr19;chr19;chr19;chr19;chr19;chr19;chr19;chr19;chr19;chr19;chr19;chr19;chr19;chr19;chr19;chr19;chr19;chr19;chr19	12092263;12092263;12092307;12092307;12092336;12092381;12093836;12093836;12094066;12094066;12097857;12097857;12097857;12110305;12110305;12111246;12111246;12112691;12113222;12113521;12135775;12137007	12092470;12092470;12092470;12092470;12092470;12092470;12093895;12093895;12094184;12094184;12098141;12100788;12098214;12110431;12110431;12111660;12114851;12113137;12113355;12113716;12135927;12137235	+;+;+;+;+;+;+;+;+;+;+;+;+;+;+;+;+;+;+;+;+;+	7434	65	63	27	29	62	57	27	28	90	88	131	132	20	25	95	88	19	15	97	103	39	46	28	31	123	133	93	100	33	31	21	19	15	16	46	49	81	86	116	106	40	40	36	35
ZNF787	chr19;chr19;chr19;chr19;chr19;chr19;chr19	56087366;56089053;56101650;56103139;56103139;56121172;56121172	56089092;56089092;56103227;56103484;56103227;56121250;56121280	-;-;-;-;-;-;-	3671	29	32	18	15	24	19	82	71	39	32	46	37	10	8	33	33	7	5	50	36	17	12	11	12	57	56	34	33	6	6	18	12	5	3	24	29	47	36	56	56	14	15	23	20
ZNF786	chr7;chr7;chr7;chr7;chr7;chr7;chr7	149069643;149069963;149074386;149074386;149080591;149090623;149090623	149072473;149072473;149074538;149074538;149080717;149090782;149090705	-;-;-;-;-;-;-	3271	79	83	22	34	48	47	34	39	40	49	50	62	17	18	49	62	6	7	48	49	43	46	17	18	119	135	44	53	9	10	12	15	10	12	28	30	78	78	55	63	26	20	109	118
ZNF785	chr16;chr16;chr16;chr16;chr16;chr16;chr16;chr16;chr16;chr16;chr16;chr16;chr16	30573740;30578361;30579795;30580656;30582511;30582511;30583129;30585122;30585122;30585167;30585376;30585407;30585407	30573891;30579847;30579847;30583443;30583443;30582804;30583443;30585250;30585250;30585250;30585497;30585771;30585769	-;-;-;-;-;-;-;-;-;-;-;-;-	4952	62	74	26	26	54	53	103	96	60	53	63	55	22	15	77	64	13	14	61	63	42	37	27	23	115	101	68	59	20	20	24	30	7	5	56	39	59	50	46	49	18	15	113	101
ZNF784	chr19;chr19;chr19;chr19	55620742;55621206;55624447;55624484	55622644;55622644;55624566;55624601	-;-;-;-	2058	14	9	7	7	23	21	28	31	26	22	18	19	3	4	34	34	9	10	27	34	28	26	2	4	60	67	23	25	4	3	4	4	2	2	18	27	31	35	39	45	10	5	10	15
ZNF783	chr7;chr7;chr7;chr7;chr7;chr7;chr7;chr7;chr7;chr7;chr7;chr7;chr7;chr7;chr7;chr7;chr7;chr7;chr7;chr7;chr7;chr7;chr7;chr7;chr7;chr7;chr7;chr7;chr7;chr7;chr7;chr7;chr7;chr7;chr7;chr7;chr7;chr7;chr7;chr7;chr7;chr7;chr7;chr7;chr7;chr7;chr7	149262171;149262171;149262215;149266335;149266335;149266335;149266819;149266819;149266819;149267097;149267097;149267097;149278132;149278138;149278399;149278399;149278399;149278399;149278399;149281505;149287565;149287565;149287565;149287565;149288621;149289938;149289938;149289938;149289938;149291556;149292211;149292211;149292211;149292211;149293377;149293377;149293377;149293377;149293751;149293751…	149262357;149262357;149262357;149266730;149266730;149266730;149266945;149266945;149266945;149267222;149267222;149267222;149278248;149278248;149278527;149278527;149278527;149278527;149278527;149284991;149287776;149287776;149287776;149287776;149288691;149290038;149290083;149290038;149290038;149291745;149292308;149292308;149292308;149292308;149293488;149293492;149293492;149293492;149294016;149293842…	+;+;+;+;+;+;+;+;+;+;+;+;+;+;+;+;+;+;+;+;+;+;+;+;+;+;+;+;+;+;+;+;+;+;+;+;+;+;+;+;+;+;+;+;+;+;+	6726	111	112	59	51	107	113	219	238	122	126	157	163	24	28	173	178	18	23	119	118	95	91	42	42	297	320	117	113	30	26	32	37	15	14	103	102	159	154	147	157	43	35	141	146
ZNF782	chr9;chr9;chr9;chr9;chr9;chr9;chr9;chr9;chr9;chr9;chr9;chr9;chr9;chr9;chr9;chr9;chr9;chr9;chr9;chr9;chr9;chr9;chr9;chr9;chr9;chr9;chr9;chr9;chr9;chr9;chr9;chr9;chr9;chr9;chr9	96816472;96816991;96817633;96819408;96819408;96827080;96827080;96827080;96827080;96827080;96844890;96844890;96844890;96844921;96844946;96851947;96851947;96851947;96851947;96851947;96851947;96852853;96852853;96852853;96852853;96852983;96854088;96854088;96854088;96854088;96854088;96860241;96861528;96875468;96875468	96819778;96819778;96819778;96819778;96819778;96827181;96827181;96827181;96827181;96827181;96845016;96845016;96845016;96845016;96845016;96852005;96852005;96852005;96852005;96852005;96852005;96853014;96853069;96853069;96853072;96853014;96854360;96854277;96854183;96854360;96854488;96860414;96861603;96875623;96875574	-;-;-;-;-;-;-;-;-;-;-;-;-;-;-;-;-;-;-;-;-;-;-;-;-;-;-;-;-;-;-;-;-;-;-	4622	225	221	45	107	63	71	146	157	95	118	69	81	19	30	81	104	7	7	84	104	81	107	18	19	227	246	103	120	32	39	23	27	16	19	51	55	79	92	74	80	49	46	380	398
ZNF781	chr19;chr19;chr19;chr19;chr19;chr19;chr19;chr19;chr19;chr19;chr19;chr19;chr19;chr19;chr19;chr19;chr19	37667751;37668854;37670654;37676269;37678623;37686451;37686451;37686451;37686451;37691521;37691521;37691521;37691521;37692152;37692152;37692152;37692152	37670556;37670556;37670846;37676394;37678773;37686522;37686522;37686522;37686522;37691618;37691618;37691618;37691618;37692315;37692233;37692322;37692300	-;-;-;-;-;-;-;-;-;-;-;-;-;-;-;-;-	3617	41	63	4	8	14	16	38	40	27	26	27	27	3	6	17	21	3	1	14	11	13	16	8	12	49	48	22	25	14	14	14	15	3	3	8	13	17	17	28	26	20	9	86	85
ZNF780B	chr19;chr19;chr19;chr19;chr19;chr19;chr19;chr19;chr19;chr19;chr19;chr19;chr19;chr19;chr19;chr19;chr19;chr19;chr19;chr19;chr19;chr19;chr19;chr19;chr19;chr19;chr19;chr19;chr19;chr19;chr19;chr19;chr19;chr19;chr19	40028260;40028260;40033579;40036531;40036531;40047281;40047375;40047375;40047375;40047379;40047406;40047406;40048670;40048670;40048670;40048670;40048670;40048670;40048670;40048918;40050324;40050324;40050324;40050324;40050324;40050324;40050324;40055416;40056034;40056101;40056101;40056101;40056189;40056189;40056189	40036626;40036626;40036626;40036626;40036626;40047470;40047470;40047470;40047470;40047470;40047473;40047470;40048796;40048796;40048796;40048796;40048796;40048796;40048796;40049056;40050377;40050377;40050377;40050377;40050377;40050377;40050377;40055576;40056106;40056175;40056156;40056205;40056208;40056209;40056208	-;-;-;-;-;-;-;-;-;-;-;-;-;-;-;-;-;-;-;-;-;-;-;-;-;-;-;-;-;-;-;-;-;-;-	9217	10	14	1	4	4	17	5	20	0	5	4	5	0	0	2	5	0	0	0	0	2	4	1	4	4	15	4	7	0	0	0	0	0	1	1	2	0	1	0	0	1	1	8	29
ZNF780A	chr19;chr19;chr19;chr19;chr19;chr19;chr19;chr19;chr19;chr19;chr19;chr19;chr19;chr19;chr19;chr19;chr19;chr19;chr19;chr19;chr19;chr19;chr19;chr19;chr19;chr19;chr19;chr19;chr19;chr19;chr19;chr19;chr19;chr19;chr19;chr19;chr19;chr19;chr19;chr19;chr19;chr19;chr19;chr19;chr19;chr19;chr19;chr19;chr19;chr19;chr19;chr19;chr19;chr19;chr19;chr19;chr19;chr19;chr19;chr19;chr19;chr19;chr19;chr19;chr19	40069152;40071006;40072837;40072993;40072993;40073180;40074516;40075974;40076114;40076114;40076123;40076136;40076170;40081819;40081819;40081819;40081819;40081819;40081819;40081819;40081819;40081819;40081819;40081819;40083111;40083111;40083111;40083111;40083111;40083111;40083111;40083111;40083111;40083111;40083111;40084745;40084745;40084745;40084745;40084745;40084745;40084745;40084745;40084745;400…	40076209;40072649;40072979;40076209;40076209;40076209;40076209;40076209;40076209;40076209;40076209;40076209;40076209;40081914;40081914;40081914;40081917;40081914;40081914;40081917;40081917;40081914;40081914;40081914;40083237;40083237;40083237;40083237;40083237;40083237;40083237;40083237;40083237;40083237;40083237;40084798;40084798;40084798;40084798;40084798;40084798;40084798;40084798;40084798;400…	-;-;-;-;-;-;-;-;-;-;-;-;-;-;-;-;-;-;-;-;-;-;-;-;-;-;-;-;-;-;-;-;-;-;-;-;-;-;-;-;-;-;-;-;-;-;-;-;-;-;-;-;-;-;-;-;-;-;-;-;-;-;-;-;-	7972	0	0	0	0	0	0	0	0	0	0	0	0	0	0	0	0	0	0	0	0	0	0	0	0	0	0	0	0	0	0	0	0	0	0	0	0	0	0	0	0	0	0	0	0
ZNF778	chr16;chr16;chr16;chr16;chr16;chr16;chr16;chr16;chr16;chr16;chr16;chr16;chr16;chr16;chr16;chr16;chr16;chr16;chr16;chr16;chr16;chr16;chr16;chr16;chr16;chr16;chr16;chr16;chr16;chr16;chr16;chr16	89217703;89217710;89217710;89217710;89218242;89220997;89220997;89221004;89221072;89221076;89222092;89222092;89222092;89222092;89223157;89223157;89223157;89223157;89224634;89224719;89224719;89224719;89225555;89225555;89225555;89225555;89225555;89226694;89226694;89226694;89226694;89226694	89217910;89217910;89217910;89217910;89218307;89221152;89221152;89221152;89221152;89221152;89222183;89222183;89222183;89222183;89223283;89223283;89223282;89223283;89224802;89224802;89224802;89224802;89225631;89225631;89225631;89225631;89225631;89228714;89226778;89227790;89237071;89229557	+;+;+;+;+;+;+;+;+;+;+;+;+;+;+;+;+;+;+;+;+;+;+;+;+;+;+;+;+;+;+;+	11273	94	102	78	62	113	103	99	87	136	131	253	208	44	43	194	184	39	38	185	179	100	89	68	58	357	304	208	195	65	63	38	38	30	29	90	90	166	162	263	245	83	61	174	162
ZNF777	chr7;chr7;chr7;chr7;chr7;chr7	149431363;149436575;149450999;149454111;149455177;149460815	149432932;149436826;149451112;149454237;149456037;149461123	-;-;-;-;-;-	3233	72	97	39	54	71	81	96	113	78	79	93	121	16	22	69	86	18	21	84	81	38	40	31	29	189	224	61	65	27	42	27	26	12	13	32	45	86	98	102	137	29	42	58	59
ZNF776	chr19;chr19;chr19;chr19;chr19;chr19;chr19;chr19;chr19;chr19;chr19;chr19;chr19	57746796;57746822;57746841;57749157;57750785;57750785;57750785;57750804;57753274;57753291;57754044;57756872;57756872	57747091;57747091;57747091;57749331;57750845;57750911;57750911;57750911;57753444;57758159;57755691;57757194;57757309	+;+;+;+;+;+;+;+;+;+;+;+;+	5484	134	136	32	38	62	62	60	69	67	59	71	66	8	8	68	68	10	6	55	47	60	58	17	20	153	153	67	62	19	16	15	15	12	12	37	36	47	45	63	65	30	33	223	227
ZNF775	chr7;chr7;chr7;chr7;chr7;chr7	150379335;150382696;150388422;150388422;150396513;150396513	150379392;150382823;150388501;150388501;150396979;150398631	+;+;+;+;+;+	2385	9	9	9	17	15	16	17	17	15	15	16	15	3	3	17	18	1	1	23	28	10	9	2	2	33	41	9	9	2	1	11	13	1	1	8	8	20	20	43	46	7	9	8	8
ZNF774	chr15;chr15;chr15;chr15;chr15;chr15;chr15;chr15;chr15;chr15;chr15;chr15;chr15;chr15;chr15;chr15;chr15;chr15;chr15;chr15	90352245;90352303;90352316;90352340;90354613;90354642;90354642;90354642;90355351;90358851;90358851;90358851;90358851;90358851;90360043;90360043;90360043;90360043;90362545;90363933	90352411;90352411;90352411;90352411;90354764;90354764;90354764;90354764;90355416;90358957;90358957;90358957;90358957;90358957;90360067;90360438;90360178;90362847;90362641;90369146	+;+;+;+;+;+;+;+;+;+;+;+;+;+;+;+;+;+;+;+	8511	189	203	77	61	113	98	154	137	117	106	207	177	53	45	202	190	30	27	186	163	87	81	40	41	369	341	141	134	52	50	48	43	24	22	79	75	156	144	195	176	74	86	241	227
ZNF773	chr19;chr19;chr19;chr19;chr19;chr19;chr19;chr19;chr19;chr19;chr19;chr19;chr19;chr19;chr19;chr19;chr19;chr19;chr19;chr19;chr19;chr19;chr19;chr19;chr19	57499915;57499935;57499939;57499941;57499957;57504657;57504657;57504657;57504660;57504660;57504889;57505302;57505302;57505302;57505302;57505302;57506358;57506358;57506358;57508520;57508520;57513022;57513022;57513022;57516054	57500113;57500113;57500113;57500113;57500113;57504786;57504786;57504786;57504786;57504786;57505400;57505400;57505400;57505400;57505400;57505400;57506382;57508161;57507971;57508564;57508564;57513151;57518404;57513144;57516421	+;+;+;+;+;+;+;+;+;+;+;+;+;+;+;+;+;+;+;+;+;+;+;+;+	8073	77	72	39	38	51	58	93	97	68	57	83	78	35	29	99	101	16	12	89	77	66	60	35	33	166	183	84	84	27	26	19	13	19	16	52	49	81	69	109	105	55	33	102	103
ZNF772	chr19;chr19;chr19;chr19;chr19;chr19;chr19;chr19;chr19;chr19;chr19;chr19;chr19;chr19;chr19;chr19;chr19;chr19;chr19;chr19;chr19;chr19;chr19;chr19;chr19;chr19;chr19;chr19;chr19;chr19;chr19;chr19;chr19	57466663;57466832;57469586;57469586;57473045;57473150;57473274;57473274;57474361;57474361;57475024;57475033;57475048;57475660;57475660;57475660;57475660;57475737;57476380;57476634;57476634;57476634;57476634;57476634;57477277;57477277;57477277;57477277;57477277;57477277;57477277;57477277;57477277	57467085;57467085;57474421;57474421;57474421;57474421;57474198;57474192;57474421;57474421;57475146;57475146;57475146;57475786;57475786;57475786;57475786;57475786;57476672;57476672;57476672;57476672;57476672;57476672;57477520;57477570;57477570;57477566;57477570;57477570;57477532;57477551;57477504	-;-;-;-;-;-;-;-;-;-;-;-;-;-;-;-;-;-;-;-;-;-;-;-;-;-;-;-;-;-;-;-;-	6096	125	123	40	38	69	66	121	128	70	67	130	135	23	20	102	106	24	27	100	107	53	56	41	41	204	202	97	97	44	34	34	34	20	22	42	36	91	97	146	158	34	44	245	265
ZNF771	chr16;chr16;chr16;chr16;chr16;chr16;chr16;chr16;chr16;chr16;chr16	30407297;30407414;30407629;30408031;30408032;30408045;30408045;30413587;30417555;30417555;30428880	30407664;30407664;30407664;30408194;30408194;30408194;30408194;30414609;30419407;30418594;30431108	+;+;+;+;+;+;+;+;+;+;+	5637	41	40	72	56	61	55	78	63	83	78	119	123	23	22	94	89	16	13	121	114	45	44	27	25	159	157	90	88	36	40	350	22	7	7	420	54	101	96	129	121	31	28	1029	59
ZNF770	chr15;chr15;chr15;chr15;chr15	34978341;34983038;34987557;34988116;34988116	34983490;34983490;34987673;34988225;34988287	-;-;-;-;-	5439	66	59	29	25	35	29	45	42	42	41	52	51	10	9	64	54	2	1	48	47	44	46	18	15	91	83	50	46	25	20	12	10	9	7	19	23	35	29	41	38	20	21	125	116
ZNF77	chr19;chr19;chr19;chr19;chr19;chr19	2933218;2936524;2939281;2939390;2944838;2944838	2934815;2936704;2939407;2939804;2944971;2944933	-;-;-;-;-;-	2437	26	29	27	63	34	46	22	26	35	40	49	49	9	12	42	35	16	11	38	55	33	40	11	9	77	65	44	41	13	12	6	9	7	8	17	17	31	26	41	42	12	16	40	36
ZNF768	chr16;chr16;chr16;chr16	30524001;30524133;30526326;30526742	30526051;30526051;30526589;30526821	-;-;-;-	2395	33	26	13	10	35	26	69	61	36	33	44	50	6	6	34	38	5	4	48	54	23	23	6	5	76	67	32	34	5	6	10	10	3	4	24	19	45	48	75	83	9	8	29	24
ZNF767P	chr7;chr7;chr7;chr7;chr7;chr7;chr7;chr7;chr7;chr7;chr7;chr7;chr7;chr7;chr7;chr7;chr7;chr7;chr7;chr7;chr7;chr7;chr7;chr7;chr7;chr7;chr7;chr7;chr7;chr7;chr7;chr7;chr7;chr7;chr7;chr7;chr7	149547154;149547159;149549083;149549193;149550868;149550868;149550868;149551574;149551655;149551655;149552801;149552801;149552801;149558608;149558608;149558786;149563520;149619749;149619924;149619924;149619924;149619924;149619924;149621046;149621046;149621046;149621046;149621046;149621260;149621260;149621260;149621260;149621260;149624542;149624542;149624542;149624542	149549374;149547776;149549374;149549374;149550946;149550946;149550946;149551826;149551826;149551826;149553013;149553016;149553016;149558839;149558839;149558839;149563603;149620037;149620037;149620037;149620037;149620037;149620037;149621172;149621172;149621150;149621172;149621172;149621559;149621344;149621559;149621559;149621559;149624565;149624628;149624752;149624727	-;-;-;-;-;-;-;-;-;-;-;-;-;-;-;-;-;-;-;-;-;-;-;-;-;-;-;-;-;-;-;-;-;-;-;-;-	4012	220	227	55	49	160	151	192	184	166	173	117	106	33	31	156	153	11	12	88	93	108	111	40	37	271	254	172	163	35	28	47	38	18	19	113	119	122	128	114	112	42	46	269	300
ZNF766	chr19;chr19;chr19;chr19;chr19;chr19;chr19;chr19;chr19;chr19;chr19;chr19;chr19;chr19;chr19;chr19;chr19;chr19;chr19;chr19;chr19;chr19;chr19;chr19;chr19;chr19;chr19;chr19;chr19;chr19;chr19;chr19;chr19;chr19;chr19;chr19;chr19	52269571;52269587;52269593;52269593;52274462;52274462;52274462;52274462;52274475;52275578;52277154;52277154;52282111;52282111;52282111;52282111;52282111;52282111;52282111;52282111;52283285;52283285;52283285;52283285;52283285;52283285;52283285;52283285;52288042;52288042;52290066;52290066;52290066;52290066;52290066;52290066;52292149	52269631;52269631;52269631;52269631;52274513;52274669;52274582;52274669;52274582;52275607;52277541;52277541;52282574;52282237;52282237;52282237;52282237;52282237;52282237;52282237;52283413;52283413;52283413;52283413;52283318;52283413;52283413;52283413;52288115;52288115;52291124;52290247;52290153;52291761;52296046;52290445;52292724	+;+;+;+;+;+;+;+;+;+;+;+;+;+;+;+;+;+;+;+;+;+;+;+;+;+;+;+;+;+;+;+;+;+;+;+;+	7335	77	91	31	40	84	91	68	62	93	103	142	165	31	30	111	135	10	12	119	119	59	66	37	45	193	220	93	101	35	46	16	17	24	22	40	50	108	105	117	112	40	34	85	91
ZNF765	chr19;chr19;chr19;chr19;chr19;chr19;chr19;chr19;chr19;chr19;chr19;chr19;chr19;chr19;chr19;chr19;chr19;chr19;chr19;chr19;chr19;chr19;chr19;chr19;chr19;chr19;chr19;chr19;chr19;chr19;chr19;chr19;chr19;chr19;chr19;chr19;chr19;chr19;chr19;chr19	53389793;53395144;53395150;53395155;53395161;53395173;53397943;53397943;53397943;53397943;53397943;53397943;53402065;53402065;53402065;53407698;53407698;53423062;53423062;53423062;53423062;53423320;53423375;53425071;53425071;53425071;53425071;53425330;53425330;53425330;53425330;53426018;53426018;53426018;53426490;53426490;53426865;53426869;53427087;53427087	53390209;53395193;53395193;53395193;53395193;53395193;53398030;53398030;53398030;53398030;53398030;53398030;53402191;53402191;53402191;53408098;53412007;53430413;53423502;53423097;53423502;53423502;53423502;53425147;53425147;53425147;53425147;53425451;53425451;53425568;53425451;53426042;53426042;53426936;53426595;53426584;53426888;53426936;53427155;53427321	+;+;+;+;+;+;+;+;+;+;+;+;+;+;+;+;+;+;+;+;+;+;+;+;+;+;+;+;+;+;+;+;+;+;+;+;+;+;+;+	12344	62	75	42	59	76	88	58	74	99	115	136	179	24	36	78	130	9	18	97	130	48	62	33	35	159	206	106	135	33	43	28	35	24	23	64	74	103	129	105	133	50	40	47	52
ZNF764	chr16;chr16;chr16;chr16;chr16;chr16;chr16;chr16	30553764;30553764;30555638;30557733;30557733;30557733;30557987;30557987	30556107;30556110;30556107;30558211;30557846;30557846;30558498;30558263	-;-;-;-;-;-;-;-	3113	37	30	27	22	40	44	70	83	25	35	57	57	13	14	61	71	7	7	47	54	19	25	16	20	101	106	49	61	3	5	13	11	4	3	23	26	47	50	60	60	8	10	55	49
ZNF763	chr19;chr19;chr19;chr19;chr19;chr19;chr19;chr19;chr19;chr19;chr19;chr19;chr19;chr19;chr19;chr19	11965037;11965054;11965054;11965082;11976822;11977029;11977038;11977038;11977371;11977371;11977371;11978116;11978116;11978116;11978116;11978116	11965211;11965211;11965211;11965211;11977164;11977164;11977164;11977164;11977431;11977431;11977431;11979315;11978275;11978530;11980381;11978395	+;+;+;+;+;+;+;+;+;+;+;+;+;+;+;+	2845	13	4	13	16	23	33	13	19	37	44	61	76	15	19	33	46	5	10	44	50	18	16	7	9	46	55	32	41	17	17	5	8	4	4	18	22	37	38	74	81	13	18	12	14
ZNF761	chr19;chr19;chr19;chr19;chr19;chr19;chr19;chr19;chr19;chr19;chr19;chr19;chr19;chr19;chr19;chr19;chr19;chr19;chr19;chr19	53431993;53445001;53445001;53445185;53446227;53446227;53447146;53447196;53447196;53447237;53449512;53449512;53449512;53449512;53449879;53449883;53449896;53454650;53454650;53454650	53432028;53445123;53445123;53445275;53446337;53446337;53447283;53447283;53447283;53447283;53449638;53449638;53449638;53449638;53450331;53450354;53449965;53458260;53458261;53458260	+;+;+;+;+;+;+;+;+;+;+;+;+;+;+;+;+;+;+;+	4714	86	81	51	50	44	49	50	55	55	50	76	82	16	17	52	59	10	13	51	50	27	32	21	21	111	130	57	66	19	23	19	23	14	10	28	30	50	50	72	90	26	18	124	126
ZNF76	chr6;chr6;chr6;chr6;chr6;chr6;chr6;chr6;chr6;chr6;chr6;chr6;chr6;chr6;chr6;chr6;chr6;chr6;chr6;chr6;chr6;chr6;chr6;chr6;chr6;chr6;chr6;chr6;chr6;chr6;chr6;chr6;chr6;chr6;chr6;chr6;chr6;chr6;chr6;chr6;chr6;chr6;chr6;chr6;chr6;chr6;chr6;chr6;chr6;chr6;chr6;chr6;chr6;chr6;chr6;chr6;chr6;chr6;chr6;chr6;chr6;chr6;chr6;chr6;chr6;chr6;chr6;chr6;chr6;chr6;chr6;chr6;chr6;chr6;chr6;chr6;chr6	35258909;35258982;35259471;35259498;35259528;35259604;35259672;35259774;35270412;35281056;35281056;35281056;35281056;35281056;35281056;35281056;35281056;35281056;35286128;35286128;35286128;35286128;35286128;35286128;35286128;35286128;35286322;35286322;35286322;35286322;35286322;35286322;35287646;35287646;35287646;35287646;35287646;35287646;35287646;35290253;35290266;35290266;35290266;35290266;352…	35259386;35259386;35259727;35259727;35259727;35259727;35259841;35259841;35270523;35281105;35281224;35281224;35281224;35281224;35281224;35281224;35281224;35281224;35286208;35286208;35286782;35286399;35286208;35286208;35286208;35286208;35286399;35286399;35286399;35286399;35286399;35286399;35287845;35287845;35287777;35287845;35287845;35287845;35288315;35290382;35290382;35290382;35290382;35290382;352…	+;+;+;+;+;+;+;+;+;+;+;+;+;+;+;+;+;+;+;+;+;+;+;+;+;+;+;+;+;+;+;+;+;+;+;+;+;+;+;+;+;+;+;+;+;+;+;+;+;+;+;+;+;+;+;+;+;+;+;+;+;+;+;+;+;+;+;+;+;+;+;+;+;+;+;+;+	6789	270	223	114	91	235	238	266	278	179	182	177	200	47	47	227	248	35	38	153	161	111	109	81	77	384	390	165	171	56	60	62	65	21	24	157	178	211	211	187	206	70	79	154	156
ZNF75D	chrX;chrX;chrX;chrX;chrX;chrX;chrX;chrX;chrX;chrX;chrX;chrX;chrX;chrX;chrX;chrX;chrX	135248920;135251866;135255455;135285788;135285792;135286880;135291009;135291009;135291009;135291472;135292281;135293730;135293730;135295768;135295768;135341768;135343261	135249301;135252011;135255777;135287846;135287846;135287846;135291135;135291135;135291603;135291563;135292473;135294258;135294258;135296033;135296039;135344087;135344087	-;-;-;-;-;-;-;-;-;-;-;-;-;-;-;-;-	6819	71	72	48	43	105	102	74	75	71	70	169	155	13	16	179	166	7	6	137	123	40	35	29	27	137	129	92	89	62	62	17	14	20	18	73	69	77	76	153	146	44	49	122	117
ZNF75BP	chr12	44008620	44010143	-	1524	9	7	19	16	11	14	10	13	35	29	47	47	7	9	56	52	5	6	28	29	16	13	7	9	59	61	41	44	22	23	8	10	6	6	28	33	31	33	28	36	29	32	23	20
ZNF75A	chr16;chr16;chr16;chr16;chr16;chr16;chr16;chr16;chr16;chr16;chr16;chr16;chr16;chr16;chr16;chr16;chr16;chr16;chr16;chr16;chr16;chr16;chr16;chr16;chr16;chr16;chr16;chr16;chr16;chr16;chr16;chr16;chr16;chr16	3305406;3305484;3305486;3305508;3308313;3308332;3308738;3310611;3311620;3311753;3311753;3311753;3311753;3311753;3311790;3312677;3312677;3312677;3312677;3312677;3313049;3313049;3313049;3315991;3316912;3316912;3316912;3316912;3316912;3317190;3317190;3317190;3317190;3317190	3305643;3309472;3305643;3305643;3308836;3309449;3308836;3310946;3311948;3311906;3312365;3311948;3311948;3311948;3311948;3312768;3312768;3312768;3312768;3312768;3313175;3313175;3313175;3317022;3316924;3317022;3317022;3317022;3317022;3317446;3317925;3318852;3317252;3318574	+;+;+;+;+;+;+;+;+;+;+;+;+;+;+;+;+;+;+;+;+;+;+;+;+;+;+;+;+;+;+;+;+;+	8063	174	157	34	34	73	83	140	168	85	85	100	98	21	22	114	118	15	17	91	88	51	63	33	26	218	254	98	111	38	36	36	34	18	18	41	43	91	74	89	93	48	39	244	263
ZNF750	chr17;chr17;chr17;chr17;chr17;chr17	82829435;82829929;82831019;82831019;82839927;82839927	82830877;82830877;82832636;82831486;82840022;82840578	-;-;-;-;-;-	3713	54	53	54	53	80	86	100	102	69	76	126	136	25	28	123	121	24	22	112	131	53	53	46	47	212	225	79	87	30	35	32	33	10	10	61	61	108	108	172	172	28	41	75	79
ZNF749	chr19;chr19;chr19;chr19;chr19;chr19;chr19;chr19;chr19	57435329;57435343;57435347;57435420;57438102;57438102;57441885;57443291;57443291	57435593;57435593;57435667;57435523;57438457;57438456;57442011;57443607;57445485	+;+;+;+;+;+;+;+;+	3017	90	84	18	14	34	24	38	30	35	19	56	22	12	5	43	20	7	5	50	29	20	19	16	12	88	61	60	44	18	14	15	11	9	6	16	14	60	33	63	26	13	12	82	82
ZNF747	chr16;chr16;chr16;chr16;chr16;chr16;chr16	30530367;30530367;30532306;30534197;30534197;30534197;30534451	30533148;30533151;30533148;30534310;30535347;30534918;30535004	-;-;-;-;-;-;-	3936	15	22	22	20	37	42	53	54	30	30	54	52	17	18	38	37	6	6	47	50	20	19	11	11	91	98	34	38	11	11	9	11	3	3	29	28	33	32	51	50	10	10	18	20
ZNF746	chr7;chr7;chr7;chr7;chr7;chr7;chr7;chr7;chr7;chr7;chr7;chr7;chr7;chr7;chr7;chr7;chr7;chr7;chr7;chr7;chr7;chr7	149472794;149472796;149475378;149476922;149476922;149476922;149477564;149477564;149477564;149487620;149492859;149492859;149492859;149493989;149493989;149493989;149494204;149494204;149494204;149497513;149497513;149497513	149475480;149475483;149475483;149477047;149477047;149477047;149477755;149477872;149477755;149491953;149492972;149492972;149492972;149494070;149494070;149494070;149494503;149494503;149494503;149497733;149497807;149497817	-;-;-;-;-;-;-;-;-;-;-;-;-;-;-;-;-;-;-;-;-;-	8260	175	192	141	113	206	189	294	285	155	157	272	257	50	47	198	198	28	31	180	177	118	101	55	55	449	448	163	165	52	55	79	78	27	26	74	63	205	195	261	258	72	66	180	164
ZNF740	chr12;chr12;chr12;chr12;chr12;chr12;chr12;chr12;chr12;chr12;chr12;chr12;chr12;chr12;chr12;chr12;chr12	53180700;53180704;53181677;53181677;53184891;53184891;53185385;53185387;53185387;53185954;53185954;53185954;53186391;53186391;53187501;53187607;53188537	53180837;53180837;53182190;53181992;53185040;53185040;53185476;53185476;53185476;53186031;53186077;53186077;53186794;53186509;53195141;53187763;53188756	+;+;+;+;+;+;+;+;+;+;+;+;+;+;+;+;+	9063	92	96	57	74	130	137	219	226	137	150	191	208	46	52	121	139	20	24	161	173	85	82	45	47	318	326	157	168	41	47	46	46	26	27	93	108	165	184	177	199	55	65	143	151
ZNF74	chr22;chr22;chr22;chr22;chr22;chr22;chr22;chr22;chr22;chr22;chr22;chr22;chr22;chr22;chr22;chr22;chr22;chr22;chr22;chr22;chr22;chr22;chr22;chr22;chr22;chr22;chr22;chr22;chr22;chr22;chr22;chr22;chr22;chr22;chr22;chr22;chr22;chr22	20394115;20394115;20394128;20394161;20394188;20394189;20394403;20394563;20394629;20395333;20395333;20395333;20395333;20395333;20399511;20399595;20400632;20400632;20400632;20400632;20400632;20400632;20400632;20401277;20401277;20401277;20401277;20401277;20401277;20405377;20405377;20405377;20405377;20405377;20405377;20405377;20405377;20405377	20394662;20394334;20394662;20394334;20395418;20394662;20394662;20394662;20394662;20395418;20395418;20395418;20395418;20395418;20401372;20399690;20400758;20400758;20400758;20400758;20400758;20400758;20400758;20401372;20401372;20401372;20401372;20401372;20401372;20406968;20407393;20405493;20408455;20407680;20407681;20407407;20408461;20407678	+;+;+;+;+;+;+;+;+;+;+;+;+;+;+;+;+;+;+;+;+;+;+;+;+;+;+;+;+;+;+;+;+;+;+;+;+;+	6251	104	97	40	32	80	71	143	143	66	61	128	91	19	21	79	67	17	19	95	80	57	49	38	35	257	202	99	78	27	22	27	23	13	14	38	31	108	87	153	129	44	34	103	94
ZNF738	chr19;chr19;chr19;chr19;chr19;chr19;chr19;chr19;chr19;chr19;chr19;chr19;chr19;chr19;chr19;chr19;chr19;chr19;chr19;chr19;chr19;chr19;chr19	21358930;21358992;21359011;21359021;21359030;21360475;21361766;21361766;21361766;21361766;21361766;21371964;21375238;21375238;21375238;21375238;21375869;21375869;21375869;21375869;21377389;21378013;21378629	21359143;21359143;21359143;21359143;21359143;21360596;21361858;21361858;21361858;21361858;21361858;21372842;21375364;21375364;21375364;21375364;21376424;21375964;21375964;21375964;21379300;21378310;21379302	+;+;+;+;+;+;+;+;+;+;+;+;+;+;+;+;+;+;+;+;+;+;+	3905	56	74	11	21	57	60	63	65	56	65	50	69	19	25	68	77	10	13	36	41	16	22	14	16	109	112	73	79	17	19	22	29	19	18	48	48	46	54	38	51	17	21	43	61
ZNF737	chr19;chr19;chr19;chr19;chr19;chr19;chr19;chr19;chr19;chr19;chr19;chr19;chr19;chr19;chr19;chr19;chr19;chr19	20535825;20543431;20544619;20545310;20545896;20551085;20552475;20552475;20552475;20552475;20553709;20553709;20553709;20564041;20565638;20565638;20565638;20565638	20536150;20545976;20544709;20545976;20545976;20551258;20552570;20552570;20552570;20552570;20553835;20553835;20553835;20564138;20565809;20565779;20565735;20565746	-;-;-;-;-;-;-;-;-;-;-;-;-;-;-;-;-;-	3539	116	115	21	24	56	48	77	69	53	46	50	44	12	11	48	41	18	15	37	44	46	40	26	22	132	124	55	53	33	26	23	19	15	15	31	30	41	40	42	38	31	29	219	211
ZNF736P9Y	chrY;chrY	8068896;8070602	8070118;8070723	-;-	1345	0	0	0	0	0	0	2	2	3	2	0	0	2	2	0	0	0	0	0	0	0	0	0	0	3	3	1	1	0	0	0	0	0	0	0	0	2	1	0	0	2	3	1	1
ZNF736P8Y	chrY	7913422	7914090	-	669	0	0	0	0	0	0	0	0	1	1	0	0	0	0	0	0	0	0	0	0	0	0	0	0	2	1	0	2	0	0	0	0	0	0	0	0	0	0	0	0	1	1	0	0
ZNF736P7Y	chrY	7990987	7991806	-	820	0	0	0	0	0	0	2	2	0	0	0	0	0	0	0	0	0	0	0	0	2	0	0	0	2	0	1	1	0	0	0	0	0	0	0	0	0	0	0	0	0	3	0	0
ZNF736P6Y	chrY	8350931	8352143	+	1213	0	0	0	0	0	0	4	4	4	4	0	0	0	0	0	0	1	1	0	0	2	3	1	0	9	10	6	7	0	0	0	0	1	1	0	0	9	9	0	0	10	4	4	2
ZNF736P5Y	chrY	25018499	25019303	-	805	0	0	0	0	0	0	0	0	0	0	0	0	0	0	0	0	0	0	0	0	0	0	0	0	0	0	0	0	0	0	0	0	0	0	0	0	0	0	0	0	0	0	0	0
ZNF736P4Y	chrY	25168599	25169841	+	1243	0	0	0	0	0	0	0	0	0	0	0	0	0	0	0	0	0	0	0	0	0	0	0	0	0	0	0	0	0	0	0	0	0	0	0	0	0	0	0	0	0	0	0	0
ZNF736P3Y	chrY;chrY;chrY	23049247;23049680;23049902	23049360;23049736;23051195	+;+;+	1465	0	0	0	0	0	0	0	0	0	0	0	0	0	0	0	0	0	0	0	0	0	0	0	0	0	0	0	0	0	0	0	0	0	0	0	0	0	0	0	0	0	0	0	0
ZNF736P2Y	chrY	24683657	24684935	+	1279	0	0	0	0	0	0	0	0	0	0	0	0	0	0	0	0	0	0	0	0	0	0	0	0	0	0	0	0	0	0	0	0	0	0	0	0	0	0	0	0	0	0	0	0
ZNF736P1Y	chrY	24985201	24986476	-	1276	0	0	0	0	0	0	0	0	0	0	0	0	0	0	0	0	0	0	0	0	0	0	0	0	1	0	0	0	0	0	0	0	0	0	0	0	0	0	0	0	1	0	0	0
ZNF736P12Y	chrY	24500263	24501505	-	1243	0	0	0	0	0	0	0	0	0	0	0	0	0	0	0	0	0	0	0	0	0	0	0	0	0	0	0	0	0	0	0	0	0	0	0	0	0	0	0	0	0	0	0	0
ZNF736P11Y	chrY	22866544	22867756	-	1213	0	0	0	0	0	0	0	0	0	0	0	0	0	0	0	0	0	0	0	0	0	0	0	0	0	0	0	0	0	0	0	0	0	0	0	0	0	0	0	0	0	0	0	0
ZNF736P10Y	chrY	8418791	8419900	-	1110	0	0	0	0	0	0	0	0	2	2	0	0	0	0	0	0	0	0	0	0	1	2	0	0	7	7	6	4	0	0	0	0	0	0	0	0	2	2	0	0	1	6	0	0
ZNF736	chr7;chr7;chr7;chr7;chr7;chr7;chr7;chr7;chr7;chr7;chr7;chr7;chr7;chr7;chr7;chr7;chr7;chr7;chr7;chr7;chr7;chr7;chr7;chr7;chr7;chr7;chr7	64307459;64307538;64307981;64308157;64308461;64308461;64308461;64310059;64310278;64310828;64312808;64312808;64312808;64313873;64313873;64313873;64314014;64314029;64336259;64336259;64336259;64336259;64336887;64336887;64336887;64348090;64348090	64307682;64307868;64308315;64308315;64308791;64308625;64308625;64310482;64310473;64311037;64312851;64312851;64312851;64314153;64314153;64314017;64314153;64314153;64336385;64336385;64336385;64336285;64336982;64336982;64337362;64354860;64349639	+;+;+;+;+;+;+;+;+;+;+;+;+;+;+;+;+;+;+;+;+;+;+;+;+;+;+	9409	148	156	62	70	105	114	156	164	156	172	142	181	51	63	213	256	14	17	113	145	102	111	52	56	333	368	189	193	53	68	42	51	24	28	106	117	207	227	167	198	117	107	295	295
ZNF735	chr7;chr7;chr7;chr7	64207090;64213092;64214013;64219314	64207241;64213218;64214108;64220508	+;+;+;+	1570	0	0	3	4	1	4	7	7	15	16	23	31	3	2	26	28	2	2	20	22	2	3	3	5	16	21	14	18	7	17	3	2	4	3	8	7	20	19	18	24	10	9	2	5
ZNF734P	chr7;chr7;chr7	63449819;63450423;63455379	63449947;63450518;63456687	+;+;+	1534	0	0	0	2	1	0	4	3	1	4	4	4	2	0	5	3	0	1	6	3	0	0	0	0	4	7	3	2	1	1	0	1	0	0	2	1	5	5	2	3	0	0	0	0
ZNF733P	chr7;chr7;chr7;chr7;chr7;chr7;chr7	63291518;63291552;63297693;63298264;63298266;63303950;63303950	63292826;63292823;63297788;63298392;63298392;63304056;63303988	-;-;-;-;-;-;-	1641	0	0	0	0	0	0	0	0	2	2	3	0	1	0	5	0	1	0	6	0	0	0	0	0	2	0	3	0	2	0	0	0	0	0	0	0	4	0	5	2	2	0	0	0
ZNF732	chr4;chr4;chr4;chr4;chr4;chr4;chr4	270675;270675;295438;295438;296029;296029;305308	272630;272630;295533;295533;296155;296155;305321	-;-;-;-;-;-;-	2193	14	8	7	10	9	14	27	29	8	14	14	25	4	7	12	19	1	6	10	14	4	8	3	3	36	50	15	18	4	18	2	5	1	2	3	5	9	10	13	20	4	4	16	11
ZNF730	chr19;chr19;chr19;chr19;chr19;chr19;chr19;chr19;chr19;chr19	23075210;23116975;23134080;23134080;23134187;23135948;23135948;23135948;23143574;23145271	23075387;23117176;23134206;23134206;23134206;23136043;23136043;23136106;23144249;23147219	+;+;+;+;+;+;+;+;+;+	3291	5	4	3	6	9	7	20	16	8	9	8	12	3	4	5	11	5	5	15	22	0	3	4	6	21	40	17	17	5	12	2	2	5	7	1	2	10	11	16	18	8	9	7	7
ZNF72P	chr22;chr22;chr22	15326037;15342360;15342945	15327756;15342426;15343065	-;-;-	1908	0	0	0	0	0	0	0	0	2	0	6	4	2	0	4	2	0	0	5	0	0	1	0	0	8	1	3	2	3	0	0	1	1	0	1	2	3	1	6	0	5	4	0	1
ZNF729	chr19;chr19;chr19;chr19	22286408;22303758;22304688;22313671	22286555;22303884;22304783;22317176	+;+;+;+	3877	4	1	3	8	4	15	1	1	6	14	11	29	0	4	3	20	3	4	4	19	6	3	7	8	17	26	13	19	3	7	2	4	1	3	5	10	9	18	7	25	5	3	5	3
ZNF728	chr19;chr19;chr19;chr19;chr19;chr19;chr19	22975468;22976634;22985655;22987308;22987308;22988325;23003028	22977110;22977110;22985831;22987403;22987367;22988451;23003176	-;-;-;-;-;-;-	2192	15	19	3	2	9	8	18	16	14	11	17	17	3	4	21	20	1	3	15	12	5	3	4	3	19	21	21	13	4	3	2	1	2	1	7	13	13	18	17	19	8	9	12	14
ZNF727	chr7;chr7;chr7;chr7	64045443;64068891;64069514;64077276	64045624;64069017;64069609;64078549	+;+;+;+	1679	51	55	8	7	23	24	24	23	35	40	40	51	7	9	65	62	5	6	25	36	11	18	14	16	43	51	39	43	17	23	12	14	9	6	28	33	42	49	36	44	15	15	55	45
ZNF726	chr19;chr19;chr19;chr19;chr19;chr19;chr19;chr19;chr19;chr19;chr19;chr19;chr19;chr19;chr19;chr19;chr19;chr19;chr19;chr19;chr19;chr19;chr19;chr19;chr19;chr19;chr19	23914876;23914877;23914882;23914882;23914890;23914919;23919373;23919373;23919373;23919373;23919373;23919373;23919987;23919987;23919987;23919987;23919987;23919987;23923433;23932343;23932343;23934114;23934270;23935220;23943494;23943494;23944753	23914997;23914997;23914997;23914997;23914997;23914997;23919499;23919499;23919499;23919499;23919499;23919499;23920082;23920082;23921541;23920082;23920082;23920082;23923893;23934484;23933952;23934196;23934312;23935474;23944713;23943589;23945159	+;+;+;+;+;+;+;+;+;+;+;+;+;+;+;+;+;+;+;+;+;+;+;+;+;+;+	6289	19	13	25	31	23	24	51	58	46	44	118	124	20	25	74	74	13	14	58	58	29	32	20	20	92	91	57	59	46	54	5	5	7	6	19	19	51	58	65	68	25	25	51	58
ZNF725P	chr19;chr19;chr19;chr19	23492428;23505275;23505855;23512513	23493692;23505370;23505981;23512656	-;-;-;-	1632	7	4	4	5	14	11	17	13	16	16	34	25	7	5	22	14	1	2	10	7	9	5	4	4	23	18	15	11	5	5	4	6	3	3	8	8	12	11	18	15	11	10	18	15
ZNF724	chr19;chr19;chr19;chr19;chr19;chr19;chr19;chr19;chr19;chr19;chr19;chr19	23221599;23223930;23230860;23231266;23231266;23232167;23232167;23232167;23242589;23250240;23250240;23250240	23224018;23224018;23231361;23231361;23231361;23232293;23232293;23232293;23242710;23250390;23250360;23250388	-;-;-;-;-;-;-;-;-;-;-;-	3322	6	5	1	2	8	7	9	5	4	7	4	10	1	2	12	10	1	1	6	12	8	11	4	3	12	19	7	9	5	7	4	4	1	3	3	1	8	7	10	11	1	3	9	15
ZNF723P	chr19;chr19;chr19;chr19;chr19	22832201;22848261;22849198;22857118;22858807	22832382;22848387;22849293;22858496;22859422	+;+;+;+;+	2400	1	0	11	9	7	15	8	5	19	32	23	35	7	7	31	36	2	7	20	31	11	11	6	5	30	32	20	32	7	15	3	5	2	3	11	24	17	22	23	28	7	15	7	13
ZNF721	chr4;chr4;chr4;chr4;chr4;chr4;chr4;chr4;chr4;chr4;chr4;chr4;chr4;chr4;chr4;chr4;chr4;chr4;chr4;chr4;chr4;chr4;chr4	425815;426789;435770;435770;435770;437446;437446;438584;439988;441695;444083;444343;472575;472575;472575;472575;472575;473981;473981;473981;473981;499056;499056	427119;427119;435879;435879;435879;437511;437511;438632;444432;444432;444432;444432;472701;472701;472701;472701;472701;474167;474098;474051;474142;499156;499102	-;-;-;-;-;-;-;-;-;-;-;-;-;-;-;-;-;-;-;-;-;-;-	6390	305	313	45	48	147	150	459	432	132	132	75	74	34	33	97	108	11	8	59	55	140	144	35	35	415	440	159	170	26	26	43	46	41	45	64	61	60	64	78	60	42	53	917	1015
ZNF720P1	chr16	31601593	31603531	-	1939	0	0	1	1	2	2	1	1	2	3	2	6	0	0	3	5	0	0	3	4	3	2	0	1	4	2	1	2	2	3	0	0	0	0	2	3	4	4	1	1	5	2	1	4
ZNF720	chr16;chr16;chr16;chr16;chr16;chr16;chr16;chr16;chr16;chr16;chr16;chr16;chr16;chr16;chr16;chr16;chr16;chr16;chr16;chr16;chr16;chr16;chr16;chr16;chr16;chr16;chr16;chr16;chr16;chr16;chr16;chr16;chr16;chr16;chr16;chr16;chr16;chr16;chr16;chr16;chr16;chr16;chr16;chr16;chr16;chr16;chr16;chr16;chr16;chr16;chr16;chr16;chr16;chr16;chr16;chr16	31713229;31713232;31713234;31713245;31713247;31713269;31713273;31713273;31713277;31713287;31713293;31713303;31713306;31714367;31722626;31722626;31722626;31722626;31722626;31722626;31723258;31723258;31723258;31723258;31723258;31723258;31733511;31753766;31753766;31753766;31753766;31753766;31753766;31753766;31753766;31753766;31753766;31753766;31753766;31754455;31754455;31754455;31754455;31759357;317…	31713448;31713448;31713435;31713448;31713435;31713435;31713435;31713448;31713435;31713435;31713435;31713507;31713435;31714417;31722752;31722752;31722752;31722752;31722752;31722752;31723353;31723353;31723353;31723353;31723353;31723353;31733627;31753856;31753900;31753900;31753900;31753900;31754928;31753900;31753900;31753900;31753900;31754536;31753900;31754484;31754795;31756094;31759886;31759466;317…	+;+;+;+;+;+;+;+;+;+;+;+;+;+;+;+;+;+;+;+;+;+;+;+;+;+;+;+;+;+;+;+;+;+;+;+;+;+;+;+;+;+;+;+;+;+;+;+;+;+;+;+;+;+;+;+	9816	91	95	47	55	102	93	110	115	104	108	149	167	35	35	156	144	29	32	118	135	69	70	35	39	218	228	128	147	62	72	35	39	24	29	69	71	109	105	127	138	54	54	194	176
ZNF718	chr4;chr4;chr4;chr4;chr4;chr4;chr4;chr4	124480;124538;130788;130788;131410;131410;160912;160912	124673;125296;130914;130914;131505;131505;162701;163989	+;+;+;+;+;+;+;+	4118	107	126	9	9	39	34	77	87	42	51	22	22	15	18	42	41	6	7	39	38	36	35	15	17	109	112	49	52	10	11	9	9	9	8	34	34	30	29	29	35	13	21	106	101
ZNF717	chr3;chr3;chr3;chr3;chr3;chr3;chr3;chr3;chr3;chr3;chr3;chr3;chr3;chr3;chr3;chr3;chr3;chr3;chr3;chr3;chr3;chr3;chr3;chr3;chr3;chr3	75709643;75716419;75729961;75732060;75735875;75739292;75739292;75741276;75741276;75741276;75741276;75741276;75741610;75741610;75741610;75741610;75741610;75783306;75783306;75783306;75784784;75784915;75785384;75785384;75785384;75785384	75711316;75716541;75730618;75732121;75739345;75739345;75739345;75741368;75741368;75741368;75741368;75741368;75741736;75741736;75741736;75741736;75741865;75783364;75783364;75783364;75785058;75785002;75785583;75785567;75785553;75785519	-;-;-;-;-;-;-;-;-;-;-;-;-;-;-;-;-;-;-;-;-;-;-;-;-;-	6871	99	116	35	35	83	86	107	105	100	95	110	107	28	25	170	168	11	13	70	83	55	58	34	34	145	133	113	118	41	44	33	31	24	22	82	59	97	106	70	85	64	68	180	204
ZNF716	chr7;chr7;chr7;chr7	57450177;57462460;57463073;57468724	57450327;57462586;57463168;57473546	+;+;+;+	5197	2	1	2	2	10	12	5	7	16	16	27	29	7	6	31	30	7	8	25	30	11	17	8	7	34	31	31	34	15	15	5	5	4	6	5	7	24	25	29	30	19	18	14	8
ZNF714	chr19;chr19;chr19;chr19;chr19;chr19;chr19;chr19;chr19;chr19;chr19;chr19;chr19;chr19;chr19;chr19;chr19;chr19;chr19;chr19;chr19;chr19;chr19;chr19;chr19;chr19;chr19;chr19;chr19;chr19;chr19;chr19;chr19;chr19;chr19;chr19;chr19;chr19;chr19;chr19;chr19;chr19;chr19;chr19;chr19	21082159;21082174;21082199;21082200;21082203;21082203;21082203;21082209;21082250;21083978;21083978;21083978;21083978;21083978;21083978;21084020;21090911;21098185;21098185;21098185;21098185;21098185;21098185;21098185;21098185;21098812;21098812;21098812;21098815;21098815;21098815;21098815;21109623;21109623;21116807;21116807;21116807;21116807;21116807;21116829;21116829;21116829;21124961;21124961;211…	21082348;21082348;21082348;21082348;21082348;21082348;21082348;21082348;21082348;21084069;21084069;21084069;21084069;21084069;21084069;21084069;21091758;21098311;21098311;21098311;21098311;21098311;21098311;21098311;21098311;21098910;21098910;21098910;21098910;21098910;21098910;21098910;21109644;21109644;21118885;21118885;21118885;21117084;21123151;21118477;21117200;21117215;21125094;21125094;211…	+;+;+;+;+;+;+;+;+;+;+;+;+;+;+;+;+;+;+;+;+;+;+;+;+;+;+;+;+;+;+;+;+;+;+;+;+;+;+;+;+;+;+;+;+	8033	180	183	17	19	76	87	140	137	82	78	70	88	18	22	104	105	19	21	60	54	50	47	37	37	189	188	81	89	29	26	32	27	18	20	43	50	73	70	45	59	34	43	128	120
ZNF713	chr7;chr7;chr7;chr7;chr7;chr7;chr7;chr7;chr7;chr7;chr7;chr7;chr7;chr7;chr7;chr7;chr7;chr7;chr7;chr7;chr7;chr7;chr7;chr7;chr7;chr7;chr7;chr7;chr7	55887475;55887476;55887512;55906189;55906253;55906253;55906253;55911616;55911616;55911616;55911616;55911992;55912635;55912635;55912635;55912635;55912638;55918042;55923162;55923162;55923162;55923162;55923162;55923607;55923607;55923607;55924192;55938982;55938982	55887680;55887680;55887680;55906379;55906379;55906379;55906379;55912068;55911913;55912068;55912068;55912068;55912723;55912723;55912723;55912723;55912723;55918297;55923288;55923288;55923353;55924878;55923288;55923699;55923699;55923699;55924342;55940740;55942225	+;+;+;+;+;+;+;+;+;+;+;+;+;+;+;+;+;+;+;+;+;+;+;+;+;+;+;+;+	6156	63	60	32	40	36	49	67	79	71	74	114	117	27	29	106	120	14	14	73	74	41	44	18	18	98	112	83	84	37	38	34	36	18	20	47	51	76	75	62	64	56	61	103	135
ZNF711	chrX;chrX;chrX;chrX;chrX;chrX;chrX;chrX;chrX;chrX;chrX;chrX;chrX;chrX;chrX;chrX;chrX;chrX;chrX;chrX;chrX;chrX;chrX;chrX;chrX;chrX;chrX;chrX;chrX	85244032;85244084;85244765;85245903;85245903;85245903;85246930;85246930;85247547;85247547;85255259;85255259;85255259;85264275;85264275;85264275;85265118;85265118;85265118;85267278;85268294;85268294;85268294;85270003;85270003;85270003;85270651;85270651;85270651	85244191;85244191;85244887;85246022;85246022;85246022;85247651;85247183;85247651;85247651;85255801;85255801;85255801;85264430;85264430;85264430;85265255;85265255;85265255;85267415;85268341;85268341;85268341;85270146;85270146;85270146;85273362;85271921;85273360	+;+;+;+;+;+;+;+;+;+;+;+;+;+;+;+;+;+;+;+;+;+;+;+;+;+;+;+;+	5004	205	203	18	19	42	44	147	149	38	36	46	58	14	16	72	80	3	4	44	46	56	59	17	17	139	142	58	62	29	32	12	13	13	12	32	37	24	26	36	45	27	16	409	411
ZNF710	chr15;chr15;chr15;chr15;chr15;chr15;chr15;chr15;chr15;chr15;chr15;chr15;chr15;chr15;chr15	90001392;90002486;90067110;90067110;90068014;90068306;90073071;90073071;90073071;90074116;90074116;90074379;90079660;90081462;90081770	90001614;90002552;90068595;90067374;90068595;90068595;90073135;90073262;90073262;90074290;90074532;90074536;90082200;90081550;90082206	+;+;+;+;+;+;+;+;+;+;+;+;+;+;+	4936	41	54	28	24	66	56	106	94	72	66	68	75	12	15	100	105	12	12	82	76	34	36	17	17	158	149	67	65	18	15	36	37	8	7	61	58	95	96	110	112	20	22	531	38
ZNF71	chr19;chr19;chr19;chr19;chr19;chr19;chr19;chr19;chr19;chr19	56595264;56595300;56595335;56601507;56601507;56601507;56609965;56613812;56621268;56621268	56595428;56595428;56595428;56601591;56601591;56601591;56610543;56613938;56626481;56621673	+;+;+;+;+;+;+;+;+;+	6170	182	165	55	44	119	121	161	154	116	107	147	138	22	22	133	129	19	18	120	116	83	82	45	41	219	207	123	121	35	32	33	36	14	12	70	68	150	133	153	142	48	47	179	184
ZNF70P1	chr6	33215705	33216328	+	624	0	0	0	0	0	0	0	0	0	0	0	0	0	0	0	0	0	0	0	0	0	0	0	0	0	0	0	0	0	0	0	0	0	0	0	0	0	0	0	0	0	0	0	0
ZNF709	chr19;chr19;chr19;chr19;chr19;chr19;chr19;chr19;chr19;chr19	12461184;12465609;12466462;12466462;12466724;12466724;12484655;12494818;12513744;12513744	12465733;12465733;12466519;12466519;12466850;12466850;12484829;12495504;12513854;12513833	-;-;-;-;-;-;-;-;-;-	5708	12	5	10	9	11	14	9	7	4	5	9	7	1	2	13	10	1	0	10	9	11	7	6	4	13	17	8	6	4	5	4	1	1	0	5	3	11	12	11	9	2	1	7	10
ZNF708	chr19;chr19;chr19;chr19;chr19;chr19;chr19;chr19;chr19;chr19;chr19;chr19;chr19;chr19;chr19	21291160;21292604;21294396;21294543;21306818;21309246;21309246;21309246;21309246;21310501;21327960;21329210;21329210;21329210;21329210	21294739;21294739;21294739;21294739;21306941;21309341;21309341;21309341;21309341;21310627;21328141;21329336;21329382;21329410;21329425	-;-;-;-;-;-;-;-;-;-;-;-;-;-;-	4325	90	113	20	35	53	60	114	121	282	295	84	104	45	55	265	306	4	4	47	66	51	58	23	25	148	169	353	365	47	58	81	79	59	66	157	172	78	92	37	45	31	60	326	348
ZNF707	chr8;chr8;chr8;chr8;chr8;chr8;chr8;chr8;chr8;chr8;chr8;chr8;chr8;chr8;chr8;chr8;chr8;chr8;chr8;chr8;chr8;chr8;chr8;chr8;chr8;chr8;chr8;chr8;chr8;chr8;chr8;chr8;chr8;chr8;chr8;chr8;chr8;chr8;chr8;chr8;chr8;chr8;chr8;chr8;chr8;chr8;chr8;chr8;chr8;chr8;chr8;chr8;chr8;chr8;chr8;chr8;chr8;chr8;chr8;chr8;chr8;chr8;chr8;chr8;chr8;chr8;chr8;chr8;chr8;chr8;chr8;chr8;chr8;chr8;chr8;chr8;chr8;chr8;chr8;chr8…	143684452;143684452;143684453;143684456;143684462;143684462;143684473;143684473;143684479;143684479;143684481;143684481;143684481;143684481;143684482;143684482;143684483;143684484;143684484;143684487;143684492;143684505;143684507;143684508;143684508;143684510;143684624;143684624;143684756;143686917;143687381;143687994;143687994;143687994;143688659;143688662;143689204;143689204;143689204;143689204…	143684542;143684542;143684542;143684542;143684542;143684542;143684542;143684542;143684542;143684542;143684542;143684542;143684542;143684542;143685067;143684542;143684542;143684542;143684542;143684542;143684542;143684542;143684542;143684542;143684542;143684542;143684755;143684755;143685067;143687014;143687478;143688067;143688067;143688067;143689301;143689301;143689301;143689301;143689301;143689301…	+;+;+;+;+;+;+;+;+;+;+;+;+;+;+;+;+;+;+;+;+;+;+;+;+;+;+;+;+;+;+;+;+;+;+;+;+;+;+;+;+;+;+;+;+;+;+;+;+;+;+;+;+;+;+;+;+;+;+;+;+;+;+;+;+;+;+;+;+;+;+;+;+;+;+;+;+;+;+;+;+;+;+;+;+;+;+;+;+;+;+;+;+;+;+;+;+;+;+;+;+;+;+;+;+;+;+;+;+;+;+;+;+;+;+;+;+;+;+;+;+;+;+;+;+;+;+;+;+;+;+;+;+;+;+;+;+;+;+	6327	2	4	1	1	3	2	7	0	1	0	0	1	1	0	3	3	0	0	2	0	0	1	2	0	7	3	0	1	0	1	2	1	1	0	6	3	3	2	1	0	0	1	3	2
ZNF706	chr8;chr8;chr8;chr8;chr8;chr8;chr8;chr8;chr8;chr8;chr8;chr8;chr8;chr8;chr8;chr8;chr8;chr8;chr8;chr8;chr8;chr8;chr8;chr8;chr8;chr8;chr8;chr8;chr8;chr8;chr8;chr8;chr8;chr8;chr8;chr8;chr8;chr8;chr8;chr8;chr8;chr8;chr8;chr8;chr8;chr8;chr8;chr8;chr8;chr8;chr8;chr8;chr8;chr8;chr8	101177878;101177997;101197052;101198726;101198924;101198933;101198937;101198938;101198939;101199160;101199195;101199195;101199990;101199990;101199990;101199990;101199990;101199990;101199990;101199990;101199990;101199990;101200036;101200768;101201220;101201607;101201607;101201607;101201607;101201607;101201607;101201607;101201607;101201607;101201607;101201615;101201716;101202333;101202333;101202333…	101178387;101178387;101199239;101199239;101199239;101199239;101199239;101199239;101199239;101199239;101199239;101199239;101200097;101200097;101200097;101200123;101200097;101200097;101200288;101200097;101200097;101200093;101200097;101201004;101201743;101201743;101201743;101201743;101201743;101201743;101201743;101201657;101201743;101201743;101201743;101201743;101201743;101202447;101202452;101202447…	-;-;-;-;-;-;-;-;-;-;-;-;-;-;-;-;-;-;-;-;-;-;-;-;-;-;-;-;-;-;-;-;-;-;-;-;-;-;-;-;-;-;-;-;-;-;-;-;-;-;-;-;-;-;-	7393	247	236	73	68	83	86	100	90	91	96	97	109	25	29	143	152	12	11	72	74	80	85	48	47	172	181	110	121	45	50	44	44	30	29	78	84	88	93	96	100	47	41	394	383
ZNF705G	chr8;chr8;chr8;chr8;chr8;chr8;chr8	7355517;7359619;7360237;7361110;7362935;7381452;7385498	7358560;7359701;7360332;7361236;7363017;7381601;7385558	-;-;-;-;-;-;-	3644	0	0	13	10	5	5	12	10	13	14	45	28	5	4	18	18	5	3	33	34	13	10	4	5	25	36	23	22	14	12	6	4	4	5	8	3	13	13	59	56	10	12	1	7
ZNF705E	chr11;chr11;chr11;chr11;chr11	71814045;71818153;71818773;71819645;71821465	71817096;71818235;71818868;71819771;71821548	-;-;-;-;-	3442	1	0	6	10	9	5	5	7	18	17	22	34	11	11	13	16	0	2	15	17	7	8	8	11	24	27	24	32	9	12	7	13	3	2	6	7	14	20	25	24	8	12	2	8
ZNF705D	chr8;chr8;chr8;chr8;chr8;chr8;chr8;chr8;chr8;chr8;chr8	12104389;12108123;12108172;12109900;12109900;12110800;12110800;12111432;12111432;12112574;12112574	12104433;12108205;12108205;12110026;12110026;12110895;12110895;12111514;12111514;12113158;12115516	+;+;+;+;+;+;+;+;+;+;+	3377	0	0	0	0	0	1	0	6	1	4	0	5	0	1	0	1	0	0	0	6	0	1	0	1	0	6	3	9	0	2	0	0	0	0	0	1	0	1	1	3	2	1	0	4
ZNF705CP	chr8;chr8;chr8;chr8	12356136;12357044;12357676;12358813	12356266;12357139;12357758;12359391	+;+;+;+	889	0	0	0	0	0	1	0	0	0	0	0	0	0	0	1	1	0	0	0	0	1	1	1	0	1	4	0	1	0	0	0	0	0	0	2	2	2	2	0	0	0	1	0	0
ZNF705B	chr8;chr8;chr8;chr8;chr8;chr8;chr8	7926337;7930287;7947351;7949129;7950033;7950665;7951807	7926397;7930436;7947433;7949255;7950128;7950747;7952413	+;+;+;+;+;+;+	1207	0	0	0	0	0	0	0	0	0	0	0	0	1	0	0	0	0	0	0	0	0	0	0	0	0	0	0	0	0	0	0	0	0	0	0	0	0	0	0	0	0	0	0	0
ZNF705A	chr12;chr12;chr12;chr12;chr12;chr12;chr12;chr12;chr12;chr12;chr12;chr12;chr12;chr12;chr12;chr12;chr12;chr12;chr12;chr12	8157034;8168842;8172537;8172555;8172555;8174326;8174326;8174326;8175228;8175228;8175228;8175857;8175860;8175860;8175860;8176999;8176999;8176999;8176999;8188472	8157092;8168886;8172637;8172637;8172637;8174452;8174452;8174452;8175323;8175323;8175323;8175942;8175942;8175942;8175942;8180046;8177185;8179942;8177301;8188537	+;+;+;+;+;+;+;+;+;+;+;+;+;+;+;+;+;+;+;+	3628	1	0	10	8	8	2	4	2	17	5	13	9	3	6	20	10	5	4	22	9	2	2	7	2	31	24	18	8	10	4	1	0	3	2	9	6	16	6	26	13	9	5	3	1
ZNF704	chr8;chr8;chr8;chr8;chr8;chr8;chr8;chr8;chr8;chr8;chr8;chr8;chr8;chr8;chr8;chr8;chr8;chr8;chr8;chr8;chr8;chr8;chr8;chr8;chr8;chr8;chr8	80628451;80638534;80640526;80643035;80658668;80659585;80659585;80664815;80664842;80665067;80670503;80670503;80670503;80670593;80673235;80687226;80687226;80687226;80693004;80693004;80693004;80694225;80814112;80821374;80821374;80873544;80874571	80641477;80638783;80640695;80643129;80658830;80659664;80659689;80665082;80665082;80665082;80670603;80670603;80670603;80670603;80673339;80687458;80687458;80687458;80693107;80693107;80693107;80694308;80814259;80821615;80821615;80873665;80874781	-;-;-;-;-;-;-;-;-;-;-;-;-;-;-;-;-;-;-;-;-;-;-;-;-;-;-	15008	325	307	117	123	227	238	349	343	362	375	376	416	125	131	638	673	49	55	225	233	219	222	96	94	678	704	430	443	172	188	108	115	81	80	389	397	314	310	301	316	194	202	538	534
ZNF703	chr8;chr8	37695751;37697145	37696222;37700021	+;+	3349	7	6	22	32	437	35	40	43	30	26	49	52	8	7	35	47	7	12	63	63	26	27	7	9	680	144	22	28	10	10	226	15	3	3	12	28	51	55	77	100	12	13	2183	33
ZNF702P	chr19;chr19;chr19;chr19;chr19;chr19;chr19;chr19;chr19;chr19;chr19;chr19;chr19;chr19;chr19;chr19;chr19;chr19;chr19;chr19;chr19;chr19;chr19;chr19;chr19;chr19;chr19;chr19;chr19;chr19;chr19;chr19;chr19;chr19;chr19;chr19;chr19;chr19;chr19;chr19;chr19;chr19	52968251;52968910;52970383;52970445;52970762;52974042;52975373;52978793;52978900;52980836;52980892;52980892;52980892;52980892;52980892;52980892;52980892;52981522;52982839;52986452;52986566;52986575;52986575;52986575;52986575;52986575;52986575;52986575;52986575;52990093;52990093;52990093;52990410;52993480;52993480;52993480;52993480;52993480;52993480;52993480;53037725;53037770	52970842;52970875;52970842;52970842;52970842;52974153;52975800;52978953;52978953;52980972;52980972;52980972;52980972;52980972;52980972;52980972;52980972;52981544;52983259;52986846;52986846;52986846;52986719;52986846;52986846;52986846;52986846;52986846;52986846;52990210;52990210;52990210;52990532;52993526;52993531;52993526;52993525;52993531;52993526;52993524;53037883;53037898	-;-;-;-;-;-;-;-;-;-;-;-;-;-;-;-;-;-;-;-;-;-;-;-;-;-;-;-;-;-;-;-;-;-;-;-;-;-;-;-;-;-	4769	8	17	15	15	23	24	12	14	30	29	63	71	13	11	33	31	11	13	68	52	15	15	10	14	59	50	36	34	19	21	14	12	4	5	27	26	41	31	46	53	21	21	30	31
ZNF701	chr19;chr19;chr19;chr19;chr19;chr19;chr19;chr19;chr19;chr19;chr19;chr19;chr19;chr19;chr19;chr19;chr19;chr19;chr19;chr19;chr19;chr19;chr19;chr19;chr19;chr19;chr19;chr19;chr19;chr19	52555457;52555696;52555822;52570040;52570273;52570275;52570301;52570664;52570664;52572237;52572240;52572240;52572565;52573092;52574077;52574077;52574077;52574077;52574077;52574077;52575895;52575895;52575895;52575895;52575895;52582202;52582202;52582202;52582202;52582202	52555527;52556760;52556050;52570330;52570330;52570330;52570330;52570886;52570886;52572368;52572368;52572368;52572678;52573210;52574162;52574162;52574162;52574162;52574130;52574162;52576021;52576021;52576021;52576021;52576021;52587174;52584436;52582499;52584566;52582276	+;+;+;+;+;+;+;+;+;+;+;+;+;+;+;+;+;+;+;+;+;+;+;+;+;+;+;+;+;+	7201	57	63	32	37	63	70	52	49	79	96	94	125	23	25	72	91	15	24	74	89	36	47	24	28	119	152	82	101	30	34	29	31	12	15	44	51	82	97	86	90	24	24	60	57
ZNF700	chr19;chr19;chr19;chr19;chr19;chr19;chr19;chr19;chr19;chr19;chr19	11925068;11925068;11946754;11947172;11947181;11947514;11947514;11947514;11948276;11948276;11948276	11925273;11925273;11947307;11947307;11947307;11947574;11947574;11947574;11950773;11950773;11950763	+;+;+;+;+;+;+;+;+;+;+	3319	60	76	24	24	33	36	32	32	53	56	60	73	14	13	48	56	9	11	40	53	23	25	23	19	119	126	40	49	11	17	9	4	10	10	25	22	35	34	55	66	17	18	80	90
ZNF70	chr22;chr22	23738678;23750711	23745219;23751092	-;-	6924	106	122	61	60	80	79	150	145	131	133	190	188	32	28	139	140	21	21	131	139	83	83	47	48	280	293	130	132	50	50	50	51	20	20	69	65	148	144	158	171	64	60	201	203
ZNF7	chr8;chr8;chr8;chr8;chr8;chr8;chr8;chr8;chr8;chr8;chr8;chr8;chr8;chr8;chr8;chr8;chr8;chr8;chr8;chr8;chr8;chr8;chr8;chr8;chr8;chr8;chr8;chr8;chr8;chr8;chr8;chr8;chr8;chr8;chr8;chr8;chr8;chr8;chr8;chr8;chr8;chr8;chr8;chr8;chr8;chr8;chr8;chr8;chr8;chr8;chr8;chr8;chr8;chr8;chr8;chr8;chr8;chr8;chr8;chr8;chr8;chr8;chr8;chr8;chr8;chr8;chr8;chr8;chr8;chr8;chr8;chr8;chr8;chr8;chr8;chr8;chr8;chr8;chr8;chr8	144827464;144827518;144827555;144827559;144827559;144827560;144827560;144827577;144827577;144827579;144827579;144827579;144827580;144827583;144827597;144827618;144828008;144828729;144829042;144829043;144829043;144829043;144829043;144829043;144829043;144829043;144829043;144829043;144829043;144829043;144829043;144829043;144829043;144829427;144829445;144829445;144829478;144829478;144829478;144829478…	144827609;144827609;144827609;144827609;144827609;144827609;144827609;144827609;144827609;144827609;144827609;144827609;144827609;144827609;144827891;144827812;144828053;144828950;144829090;144829090;144829090;144829090;144829090;144829090;144829090;144829090;144829090;144829090;144829090;144829090;144829604;144829090;144829090;144829604;144829604;144829604;144829604;144829604;144829604;144829604…	+;+;+;+;+;+;+;+;+;+;+;+;+;+;+;+;+;+;+;+;+;+;+;+;+;+;+;+;+;+;+;+;+;+;+;+;+;+;+;+;+;+;+;+;+;+;+;+;+;+;+;+;+;+;+;+;+;+;+;+;+;+;+;+;+;+;+;+;+;+;+;+;+;+;+;+;+;+;+;+	10296	116	129	76	75	119	114	151	159	124	121	192	183	40	34	155	150	28	30	180	174	80	80	50	47	355	354	159	154	45	37	40	43	16	14	79	76	136	142	201	195	60	71	201	216
ZNF699	chr19;chr19;chr19;chr19;chr19;chr19;chr19;chr19;chr19;chr19;chr19;chr19;chr19	9294275;9295310;9297296;9297296;9297880;9297880;9302378;9302378;9302463;9305072;9305072;9309350;9309350	9296933;9296933;9297479;9297479;9297990;9297990;9302504;9302504;9302504;9305124;9305119;9309838;9309573	-;-;-;-;-;-;-;-;-;-;-;-;-	3623	42	52	26	29	42	45	58	85	50	58	70	79	19	17	61	93	19	21	59	66	36	43	20	25	83	100	49	60	22	30	6	15	10	12	27	45	57	101	81	97	19	16	78	114
ZNF697	chr1;chr1;chr1	119619422;119625875;119647691	119624116;119626137;119647773	-;-;-	5041	148	171	36	48	99	107	82	83	55	52	92	85	14	16	73	73	12	13	75	79	46	45	42	47	148	151	61	68	17	16	30	29	9	11	25	27	105	105	92	88	28	36	244	245
ZNF696	chr8;chr8;chr8;chr8;chr8;chr8;chr8;chr8;chr8;chr8;chr8;chr8;chr8;chr8;chr8;chr8;chr8;chr8;chr8;chr8	143289676;143290745;143290910;143291389;143291404;143291417;143291422;143292143;143292972;143292972;143292972;143292972;143292972;143292972;143295379;143295740;143295740;143295740;143295740;143295740	143289818;143290858;143291767;143291767;143291767;143291610;143291767;143292284;143293065;143293065;143293312;143293065;143293065;143293065;143295470;143295812;143295996;143295964;143296287;143298061	+;+;+;+;+;+;+;+;+;+;+;+;+;+;+;+;+;+;+;+	4012	42	64	33	53	71	78	80	96	50	57	70	96	17	17	64	67	5	10	72	99	39	58	17	18	100	139	57	58	16	23	16	19	5	7	41	38	63	73	84	114	14	21	43	51
ZNF695	chr1;chr1;chr1;chr1;chr1;chr1;chr1;chr1;chr1;chr1;chr1;chr1;chr1;chr1;chr1;chr1;chr1;chr1;chr1;chr1;chr1;chr1;chr1;chr1;chr1;chr1;chr1;chr1;chr1;chr1;chr1	246945547;246945549;246945619;246945675;246945678;246967695;246967695;246967695;246967695;246967695;246985323;246988121;246988121;246988121;246988125;246999348;246999348;246999348;246999348;246999348;246999912;246999912;246999912;246999912;246999948;247007906;247007906;247007906;247007906;247007906;247007906	246945827;246945827;246945827;246945827;246945827;246967792;246967792;246967792;246967792;246967792;246988255;246988255;246988255;246988255;246988255;246999440;246999440;246999440;246999440;246999440;247000074;247000074;247000074;247000074;247000074;247008026;247008056;247008093;247008056;247007999;247008056	-;-;-;-;-;-;-;-;-;-;-;-;-;-;-;-;-;-;-;-;-;-;-;-;-;-;-;-;-;-;-	3756	1	1	5	6	10	12	5	5	17	16	40	40	8	8	32	33	5	8	18	18	6	7	7	9	25	30	12	12	17	14	5	5	1	2	15	16	22	22	37	36	18	17	8	7
ZNF692	chr1;chr1;chr1;chr1;chr1;chr1;chr1;chr1;chr1;chr1;chr1;chr1;chr1;chr1;chr1;chr1;chr1;chr1;chr1;chr1;chr1;chr1;chr1;chr1;chr1;chr1;chr1;chr1;chr1;chr1;chr1;chr1;chr1;chr1;chr1;chr1;chr1;chr1;chr1;chr1;chr1;chr1;chr1;chr1;chr1;chr1;chr1;chr1;chr1;chr1;chr1;chr1;chr1;chr1;chr1;chr1;chr1;chr1;chr1;chr1;chr1;chr1;chr1;chr1;chr1;chr1;chr1;chr1;chr1;chr1;chr1;chr1;chr1;chr1;chr1;chr1;chr1;chr1;chr1;chr1…	248850006;248850006;248850008;248850009;248850024;248850042;248850045;248850045;248850066;248850282;248850377;248850384;248850682;248850682;248850682;248850682;248850682;248850682;248850682;248850682;248850682;248850682;248850682;248850863;248850863;248853937;248853937;248853937;248853937;248853937;248853937;248853937;248853937;248853937;248853937;248853937;248853937;248855380;248855380;248855380…	248850516;248850516;248850516;248850516;248850516;248850516;248850516;248850516;248850516;248850516;248850516;248850516;248850781;248850781;248850781;248850781;248850781;248850781;248850781;248850781;248850781;248850781;248850781;248850947;248850947;248854523;248854051;248854051;248854051;248854051;248854051;248854051;248854051;248854051;248854051;248854051;248854051;248855458;248855458;248855458…	-;-;-;-;-;-;-;-;-;-;-;-;-;-;-;-;-;-;-;-;-;-;-;-;-;-;-;-;-;-;-;-;-;-;-;-;-;-;-;-;-;-;-;-;-;-;-;-;-;-;-;-;-;-;-;-;-;-;-;-;-;-;-;-;-;-;-;-;-;-;-;-;-;-;-;-;-;-;-;-;-;-;-;-;-;-;-;-;-;-;-;-;-;-;-;-;-;-;-;-;-;-;-;-;-;-;-;-;-;-;-;-;-;-;-;-;-;-;-;-;-;-;-;-;-;-;-;-;-;-;-;-;-;-;-;-;-;-;-;-;-;-;-;-;-;-;-;-;-;-;-;-;-;-;-;-;-;-;-;-;-;-;-;-;-;-	3929	344	373	91	108	201	226	270	289	178	217	143	146	33	28	270	308	25	25	131	253	127	149	59	70	347	351	154	172	52	62	79	82	15	20	165	205	169	265	168	186	74	73	330	408
ZNF691	chr1;chr1;chr1;chr1;chr1;chr1;chr1;chr1;chr1;chr1;chr1;chr1;chr1;chr1;chr1;chr1;chr1;chr1;chr1;chr1;chr1;chr1;chr1;chr1;chr1;chr1	42846573;42846609;42846626;42846628;42846637;42849291;42849291;42849291;42849291;42849291;42849555;42849565;42849565;42849565;42849565;42850659;42850659;42850687;42850923;42850950;42850950;42850950;42850950;42850950;42850950;42850950	42846657;42846657;42846657;42846657;42846657;42849413;42849413;42849413;42849413;42849413;42849742;42849742;42849742;42849742;42849742;42850743;42850743;42850743;42851264;42851754;42852473;42852477;42852477;42852477;42852477;42852473	+;+;+;+;+;+;+;+;+;+;+;+;+;+;+;+;+;+;+;+;+;+;+;+;+;+	2036	21	23	39	41	50	50	55	58	68	67	105	118	27	27	98	105	18	16	60	69	31	37	24	28	138	154	95	100	28	38	14	16	9	11	36	42	78	92	107	125	36	27	67	55
ZNF69	chr19;chr19;chr19;chr19;chr19;chr19;chr19;chr19;chr19;chr19;chr19;chr19;chr19	11887784;11887818;11887855;11903573;11903615;11903615;11903905;11903905;11903905;11904649;11904649;11904649;11913409	11887986;11887986;11887986;11903699;11903699;11903699;11903965;11903965;11903965;11904887;11904902;11906267;11914329	+;+;+;+;+;+;+;+;+;+;+;+;+	2931	66	70	10	14	26	32	25	26	28	35	32	42	7	8	26	22	4	4	33	37	19	18	10	12	58	73	26	26	9	9	12	14	4	4	15	9	27	25	23	33	9	12	47	53
ZNF689	chr16;chr16;chr16;chr16;chr16;chr16;chr16;chr16;chr16;chr16;chr16;chr16;chr16;chr16;chr16;chr16;chr16;chr16	30602558;30604540;30604618;30604618;30604783;30605047;30609436;30609525;30609525;30609525;30609525;30609525;30609742;30609837;30610202;30610588;30623740;30623740	30605447;30605447;30605447;30605447;30605447;30605447;30609485;30609638;30609638;30609638;30609638;30609638;30609828;30610379;30610386;30610782;30624012;30623948	-;-;-;-;-;-;-;-;-;-;-;-;-;-;-;-;-;-	4159	37	31	34	39	57	62	64	67	81	84	101	124	28	29	101	102	20	19	97	103	42	47	27	28	119	134	94	105	27	32	29	26	12	12	39	42	85	89	126	130	37	32	45	44
ZNF688	chr16;chr16;chr16;chr16;chr16;chr16;chr16;chr16;chr16;chr16;chr16;chr16;chr16;chr16;chr16;chr16;chr16;chr16	30569346;30569672;30569686;30570178;30570220;30570734;30570899;30571010;30571010;30571010;30571010;30571010;30571225;30571225;30571434;30571434;30571434;30572122	30570436;30570436;30570436;30570436;30570436;30570940;30570940;30571123;30571123;30571672;30571123;30571123;30571320;30571527;30571635;30571652;30572734;30572734	-;-;-;-;-;-;-;-;-;-;-;-;-;-;-;-;-;-	3023	37	31	66	24	69	41	47	41	219	64	68	61	17	14	63	58	22	14	65	59	246	26	21	23	114	122	64	50	22	15	8	10	9	5	37	39	84	62	81	80	13	17	47	43
ZNF687	chr1;chr1;chr1;chr1;chr1;chr1;chr1;chr1;chr1;chr1;chr1;chr1;chr1;chr1;chr1;chr1;chr1;chr1;chr1;chr1;chr1;chr1;chr1;chr1;chr1;chr1;chr1;chr1;chr1;chr1;chr1;chr1;chr1;chr1;chr1;chr1;chr1;chr1;chr1;chr1;chr1	151281618;151282267;151282288;151282312;151285206;151286275;151286275;151286275;151286275;151287484;151288191;151288528;151288528;151288528;151288528;151288528;151289095;151289095;151289095;151289095;151289378;151289378;151289378;151289678;151289678;151289678;151289678;151290122;151290122;151290122;151290122;151290371;151290432;151290432;151290432;151290451;151290695;151290715;151290715;151290715…	151282079;151282395;151282395;151282395;151286074;151288406;151288406;151286705;151288406;151288406;151288406;151288706;151288706;151288706;151288706;151288706;151289539;151289271;151289271;151289271;151289540;151289540;151289540;151290007;151290007;151290007;151290007;151290234;151290234;151290234;151290234;151290573;151290573;151290573;151290573;151290573;151291337;151291903;151291903;151291895…	+;+;+;+;+;+;+;+;+;+;+;+;+;+;+;+;+;+;+;+;+;+;+;+;+;+;+;+;+;+;+;+;+;+;+;+;+;+;+;+;+	6349	48	51	42	37	90	71	106	102	66	73	129	104	32	24	123	100	36	23	82	75	50	50	31	30	226	194	94	83	33	24	46	29	11	12	66	56	224	207	137	123	40	23	51	50
ZNF684	chr1;chr1;chr1;chr1;chr1;chr1;chr1;chr1;chr1;chr1;chr1;chr1;chr1;chr1;chr1;chr1;chr1;chr1;chr1;chr1;chr1;chr1;chr1;chr1	40531561;40531653;40531663;40531663;40531722;40533143;40533143;40533143;40533143;40540586;40540586;40540586;40540586;40541314;40541615;40541615;40541615;40541615;40544397;40544416;40546562;40546562;40546562;40546562	40531787;40531787;40531787;40531787;40531787;40533181;40533181;40533181;40533181;40540712;40540712;40540712;40540712;40541710;40541710;40541710;40541710;40541710;40545037;40545037;40547785;40546708;40546765;40548169	+;+;+;+;+;+;+;+;+;+;+;+;+;+;+;+;+;+;+;+;+;+;+;+	3039	27	23	24	26	36	52	40	47	40	57	58	89	17	19	72	92	3	7	61	67	18	29	12	17	73	81	50	66	26	35	17	21	12	14	32	34	57	60	65	86	22	19	51	58
ZNF683	chr1;chr1;chr1;chr1;chr1;chr1;chr1;chr1;chr1;chr1;chr1;chr1;chr1;chr1;chr1;chr1;chr1;chr1;chr1;chr1;chr1;chr1;chr1;chr1;chr1;chr1;chr1;chr1;chr1;chr1;chr1;chr1;chr1;chr1;chr1;chr1;chr1;chr1;chr1;chr1;chr1;chr1;chr1;chr1	26361634;26361635;26361637;26362116;26362116;26363026;26363026;26363026;26364532;26364532;26364532;26364722;26364737;26364933;26364974;26364979;26364980;26367593;26367593;26367593;26367593;26367593;26367593;26367593;26367593;26368458;26368458;26368458;26368458;26368458;26368458;26368458;26368458;26368458;26370633;26370633;26372464;26372535;26372669;26372669;26372669;26373263;26374278;26374278	26362022;26362022;26362022;26362175;26362175;26363154;26363154;26363154;26365226;26365226;26365226;26365226;26365226;26365226;26365226;26365226;26365226;26367797;26367797;26367647;26367797;26367797;26367797;26367797;26367797;26368585;26368582;26368585;26368582;26368585;26368582;26368585;26368585;26368582;26370745;26370750;26372744;26372700;26372735;26372775;26372735;26373360;26374452;26374522	-;-;-;-;-;-;-;-;-;-;-;-;-;-;-;-;-;-;-;-;-;-;-;-;-;-;-;-;-;-;-;-;-;-;-;-;-;-;-;-;-;-;-;-	2379	0	0	27	32	38	55	51	65	45	62	83	112	20	24	47	63	7	15	53	71	22	34	9	18	124	136	41	60	23	33	14	18	4	6	19	31	68	82	87	117	18	30	9	19
ZNF682	chr19;chr19;chr19;chr19;chr19;chr19;chr19;chr19;chr19;chr19;chr19;chr19;chr19;chr19;chr19;chr19;chr19;chr19;chr19;chr19;chr19;chr19;chr19;chr19;chr19;chr19;chr19;chr19;chr19;chr19;chr19;chr19;chr19;chr19;chr19;chr19;chr19;chr19;chr19;chr19;chr19;chr19;chr19;chr19;chr19;chr19;chr19	19997058;20004418;20004418;20004420;20004420;20004420;20005667;20005667;20006004;20006994;20007102;20007141;20007156;20015175;20015774;20015774;20023004;20023004;20023004;20023004;20023004;20023004;20023004;20023004;20023004;20024250;20024250;20024250;20024250;20024250;20024250;20024250;20024250;20024250;20030708;20030717;20030993;20030993;20039173;20039173;20039173;20039343;20039343;20039343;200…	19997263;20007275;20007275;20004747;20004747;20008188;20007275;20007275;20007275;20007275;20007275;20007262;20007275;20015266;20015837;20015842;20023099;20023099;20023099;20023099;20023099;20023099;20023099;20023099;20023099;20024376;20024376;20024376;20024419;20024376;20024299;20024376;20024376;20024376;20030882;20030882;20031113;20031113;20039276;20039205;20039255;20039450;20039441;20039462;200…	-;-;-;-;-;-;-;-;-;-;-;-;-;-;-;-;-;-;-;-;-;-;-;-;-;-;-;-;-;-;-;-;-;-;-;-;-;-;-;-;-;-;-;-;-;-;-	4968	56	59	26	26	59	50	72	63	60	52	89	69	23	18	105	91	15	6	90	69	37	42	33	29	133	115	87	87	27	18	19	18	19	17	43	41	85	61	100	80	29	47	92	95
ZNF681	chr19;chr19;chr19;chr19;chr19;chr19;chr19;chr19;chr19;chr19	23739195;23744886;23744964;23754823;23754823;23754823;23755425;23758747;23758747;23758747	23745323;23745323;23745323;23754897;23754918;23754918;23755551;23758837;23758891;23758840	-;-;-;-;-;-;-;-;-;-	6497	38	51	20	26	32	46	21	23	34	33	56	63	12	10	44	70	7	9	41	40	27	32	15	19	54	54	50	58	21	30	3	4	8	9	20	27	22	28	21	23	25	30	85	92
ZNF680P1	chr7	64469185	64470653	+	1469	4	9	4	4	4	4	15	16	8	13	9	13	3	2	22	24	3	3	12	10	4	4	3	2	22	25	10	11	5	5	3	3	2	3	7	9	10	13	11	11	2	8	6	6
ZNF680	chr7;chr7;chr7;chr7;chr7;chr7;chr7;chr7;chr7;chr7;chr7;chr7;chr7;chr7;chr7;chr7	64519884;64521926;64522450;64524699;64543707;64543707;64543707;64543707;64544306;64544306;64544346;64560946;64562925;64562925;64562925;64562925	64522500;64522500;64522500;64526517;64543802;64543802;64543802;64544219;64544432;64544432;64544432;64561273;64563075;64563041;64563022;64563106	-;-;-;-;-;-;-;-;-;-;-;-;-;-;-;-	5586	74	101	19	20	47	49	108	114	66	70	47	51	10	11	89	91	4	6	50	54	41	43	32	36	123	138	71	72	27	30	34	39	13	15	56	58	64	69	61	63	30	34	160	158
ZNF679	chr7;chr7;chr7;chr7;chr7;chr7;chr7;chr7;chr7	64228474;64249028;64249118;64260221;64260221;64260834;64260834;64265896;64265896	64228652;64249156;64249156;64260347;64260347;64260929;64260929;64266931;64266930	+;+;+;+;+;+;+;+;+	1567	0	0	4	1	3	6	13	8	16	11	24	31	7	7	44	43	1	1	20	25	7	5	3	6	23	32	31	33	7	16	1	2	3	3	21	14	27	29	26	35	15	8	4	7
ZNF678	chr1;chr1;chr1;chr1;chr1;chr1;chr1;chr1;chr1;chr1;chr1;chr1;chr1;chr1;chr1;chr1;chr1;chr1;chr1;chr1;chr1	227563543;227563543;227563551;227563580;227582514;227582514;227582514;227646544;227646544;227646544;227646544;227650956;227650956;227650956;227650992;227654336;227654336;227654336;227654336;227654336;227677179	227563724;227563724;227563724;227563724;227582606;227582606;227582606;227646670;227646670;227646670;227646670;227651076;227651076;227651076;227651076;227662462;227654768;227654476;227654353;227662461;227677443	+;+;+;+;+;+;+;+;+;+;+;+;+;+;+;+;+;+;+;+;+	8915	48	50	34	29	47	51	48	48	100	99	105	101	37	38	137	134	17	20	88	86	47	45	46	40	150	153	122	116	53	49	23	22	27	27	70	71	87	85	107	110	48	62	109	103
ZNF677	chr19;chr19;chr19;chr19;chr19;chr19;chr19;chr19;chr19;chr19;chr19;chr19;chr19;chr19;chr19;chr19;chr19;chr19;chr19;chr19;chr19;chr19;chr19;chr19;chr19;chr19;chr19;chr19;chr19;chr19;chr19;chr19;chr19;chr19;chr19;chr19;chr19;chr19;chr19;chr19;chr19;chr19	53235381;53235385;53238290;53238597;53241392;53241924;53242081;53242211;53243333;53243556;53243744;53243744;53243744;53243744;53243744;53243744;53249122;53251536;53251536;53251536;53251536;53251536;53251536;53251536;53251536;53251536;53253086;53253086;53253086;53253086;53253086;53253086;53253086;53253086;53254599;53254599;53254630;53254834;53254834;53254834;53254834;53254834	53238557;53238557;53238557;53241803;53241865;53242330;53242440;53244011;53243897;53243897;53243897;53243897;53243897;53243897;53243897;53243897;53249471;53251605;53251605;53251605;53251605;53251605;53251605;53251605;53251630;53251605;53253156;53253156;53253156;53253156;53253156;53253156;53253156;53253156;53254821;53254831;53254688;53254898;53254846;53254879;53254860;53254858	-;-;-;-;-;-;-;-;-;-;-;-;-;-;-;-;-;-;-;-;-;-;-;-;-;-;-;-;-;-;-;-;-;-;-;-;-;-;-;-;-;-	9348	46	49	51	55	69	62	59	48	144	138	174	157	45	44	125	129	24	26	153	146	71	70	43	39	231	208	150	134	55	47	22	21	16	14	48	46	129	122	175	165	52	52	60	56
ZNF676	chr19;chr19;chr19	22179091;22193016;22196600	22181586;22193111;22196951	-;-;-	2944	4	4	0	0	0	0	0	0	0	0	0	0	0	0	0	0	0	0	0	0	0	0	0	0	0	0	0	0	0	0	0	0	0	0	0	0	0	0	0	0	0	0	1	0
ZNF675	chr19;chr19;chr19;chr19;chr19;chr19;chr19;chr19;chr19;chr19;chr19;chr19;chr19;chr19;chr19;chr19;chr19;chr19;chr19;chr19;chr19;chr19;chr19;chr19;chr19;chr19;chr19;chr19;chr19;chr19;chr19;chr19;chr19;chr19	23525631;23527918;23534180;23574057;23652801;23652908;23654412;23654546;23656722;23658385;23661935;23662114;23662114;23662114;23662114;23662114;23662114;23662114;23663032;23663032;23663032;23663032;23663032;23663032;23663032;23663032;23686179;23687031;23687031;23687031;23687031;23687031;23687031;23687031	23526587;23528014;23534317;23574232;23654706;23657134;23654706;23654706;23656822;23658672;23662209;23662209;23662209;23662209;23662209;23662209;23662209;23662209;23663158;23663158;23663158;23663158;23663158;23663158;23663158;23663158;23686381;23687188;23687220;23687140;23687212;23687202;23687197;23687212	-;-;-;-;-;-;-;-;-;-;-;-;-;-;-;-;-;-;-;-;-;-;-;-;-;-;-;-;-;-;-;-;-;-	6785	106	92	36	40	88	76	56	53	60	61	133	141	24	20	106	110	13	14	63	69	53	46	37	44	165	169	74	73	44	53	26	26	15	19	39	45	61	65	77	86	36	41	157	156
ZNF674-AS1	chrX;chrX;chrX;chrX;chrX	46545493;46545511;46546466;46546466;46547425	46545627;46545627;46548408;46546563;46547881	+;+;+;+;+	2078	6	5	11	19	15	16	4	6	12	17	25	42	3	5	23	35	1	2	22	33	5	4	8	10	19	22	11	16	6	8	4	4	1	5	13	19	8	12	17	37	8	5	11	16
ZNF674	chrX;chrX;chrX;chrX;chrX;chrX;chrX;chrX;chrX;chrX;chrX;chrX;chrX;chrX;chrX;chrX;chrX;chrX;chrX;chrX;chrX;chrX;chrX;chrX;chrX;chrX;chrX;chrX;chrX;chrX;chrX;chrX;chrX	46497727;46499437;46501302;46522937;46522993;46523000;46525378;46527723;46528335;46528335;46528350;46528350;46528350;46528783;46528783;46528783;46528783;46528783;46528783;46542073;46542073;46542073;46542073;46542073;46544501;46544501;46544501;46544501;46544501;46545371;46545371;46545371;46545371	46501335;46501332;46501335;46523618;46523125;46523125;46525438;46528445;46528445;46528445;46528445;46528445;46528445;46529668;46528909;46528909;46528909;46528909;46528909;46542116;46542116;46542116;46542116;46542116;46544611;46544611;46544611;46544611;46544611;46545457;46545424;46545420;46545441	-;-;-;-;-;-;-;-;-;-;-;-;-;-;-;-;-;-;-;-;-;-;-;-;-;-;-;-;-;-;-;-;-	6203	43	50	34	38	57	54	55	59	49	49	96	103	17	16	115	107	4	4	76	90	26	23	24	23	93	99	41	51	26	26	27	29	8	9	49	54	52	55	105	104	30	28	82	90
ZNF672	chr1;chr1;chr1;chr1;chr1;chr1;chr1;chr1;chr1;chr1;chr1;chr1;chr1;chr1;chr1;chr1;chr1;chr1;chr1;chr1;chr1;chr1;chr1;chr1;chr1;chr1;chr1;chr1;chr1	248838210;248838280;248838331;248838828;248839006;248839090;248839154;248842723;248844483;248844483;248844483;248844483;248844483;248844483;248844497;248845566;248845566;248845566;248845566;248845566;248845566;248845566;248847052;248847052;248847052;248847052;248847052;248847052;248847175	248838370;248838551;248838551;248839074;248839144;248839230;248839451;248842780;248844636;248844636;248844636;248844636;248844636;248844636;248844636;248845662;248845662;248845662;248845662;248845662;248845662;248845662;248847385;248847101;248847483;248847220;248849517;248847208;248847285	+;+;+;+;+;+;+;+;+;+;+;+;+;+;+;+;+;+;+;+;+;+;+;+;+;+;+;+;+	3741	20	30	72	87	40	46	53	57	78	63	92	91	18	20	78	70	21	17	73	77	54	63	17	17	118	135	70	63	21	21	30	37	10	9	63	64	75	62	97	98	22	22	31	45
ZNF671	chr19;chr19;chr19;chr19;chr19;chr19;chr19;chr19;chr19;chr19;chr19;chr19;chr19;chr19;chr19;chr19;chr19;chr19;chr19	57719751;57719751;57720121;57721687;57722316;57722316;57722316;57722322;57723214;57723214;57723214;57723265;57726908;57726908;57727391;57727391;57727391;57727391;57727391	57721697;57721697;57721697;57722438;57722438;57722438;57722438;57722422;57723340;57723340;57723340;57723340;57727025;57727613;57727614;57727622;57727624;57727615;57727622	-;-;-;-;-;-;-;-;-;-;-;-;-;-;-;-;-;-;-	3532	97	85	24	34	60	70	83	80	72	77	106	105	26	27	110	123	15	19	83	98	47	55	38	38	185	198	89	101	19	20	26	24	13	14	61	66	108	125	119	143	28	39	104	109
ZNF670-ZNF695	chr1;chr1;chr1;chr1;chr1;chr1;chr1;chr1;chr1;chr1;chr1;chr1;chr1	246945547;246967662;246967695;246979840;246988121;246988121;246996021;246999348;246999348;246999948;246999948;247078594;247078594	246945827;246969678;246967792;246980004;246988255;246988255;246996181;246999440;246999440;247000074;247000074;247078811;247078736	-;-;-;-;-;-;-;-;-;-;-;-;-	3197	1	0	10	19	17	19	5	5	23	21	45	42	9	12	39	30	4	1	32	36	19	14	6	6	46	31	18	28	15	18	10	13	3	3	13	21	35	30	37	43	24	16	7	3
ZNF670	chr1;chr1;chr1;chr1	247036784;247038810;247039411;247078594	247038427;247038870;247039537;247078755	-;-;-;-	1994	4	3	2	2	1	2	5	7	9	8	8	6	2	2	12	11	0	1	7	4	2	4	2	3	17	26	6	7	0	2	4	4	2	2	0	2	6	7	8	9	3	3	15	16
ZNF669	chr1;chr1;chr1;chr1;chr1;chr1;chr1;chr1;chr1;chr1;chr1;chr1;chr1;chr1;chr1;chr1;chr1;chr1	247099962;247099991;247100856;247101051;247101290;247101731;247101731;247101731;247101987;247101987;247101987;247101987;247101991;247103939;247103939;247104197;247104197;247104197	247101319;247101319;247101319;247101319;247101319;247101791;247101791;247101791;247102113;247102113;247102113;247102113;247102113;247104365;247104372;247104289;247104278;247104368	-;-;-;-;-;-;-;-;-;-;-;-;-;-;-;-;-;-	1980	28	24	12	9	23	26	26	28	29	35	33	36	8	10	47	45	9	7	37	32	19	17	11	11	64	68	28	25	11	10	8	8	10	10	15	19	31	36	32	44	16	11	26	42
ZNF668	chr16;chr16;chr16;chr16;chr16;chr16;chr16;chr16;chr16;chr16;chr16;chr16;chr16;chr16;chr16;chr16;chr16;chr16;chr16;chr16;chr16;chr16;chr16;chr16;chr16;chr16;chr16;chr16;chr16	31060843;31060848;31060848;31060850;31060850;31060851;31062122;31063813;31063813;31063813;31063813;31063813;31063813;31063969;31064184;31064295;31064572;31064572;31064650;31064800;31064800;31064800;31064904;31072740;31072740;31072886;31073659;31073659;31073659	31062280;31062280;31062280;31062280;31062280;31062280;31062280;31064481;31064481;31064481;31064481;31064481;31064481;31064481;31064481;31064481;31064685;31064685;31064685;31065088;31065055;31065088;31064969;31072827;31073502;31073502;31074184;31073712;31074320	-;-;-;-;-;-;-;-;-;-;-;-;-;-;-;-;-;-;-;-;-;-;-;-;-;-;-;-;-	3935	22	28	34	29	34	36	36	39	35	39	48	70	7	9	30	42	10	13	35	55	21	23	13	15	81	97	35	46	9	11	8	13	5	9	18	26	41	52	63	78	11	11	27	30
ZNF667-AS1	chr19;chr19;chr19;chr19;chr19;chr19;chr19;chr19;chr19;chr19;chr19;chr19;chr19;chr19;chr19;chr19;chr19;chr19;chr19;chr19;chr19;chr19	56477250;56477603;56478131;56478155;56478157;56478183;56478183;56478190;56478240;56491577;56491577;56494163;56494163;56494163;56494163;56494163;56494163;56494163;56495048;56495048;56497301;56500094	56478687;56477925;56478381;56478381;56478276;56478276;56478381;56478377;56478293;56491766;56491766;56494603;56494319;56494327;56494342;56494342;56495432;56494307;56495441;56495318;56497449;56500666	+;+;+;+;+;+;+;+;+;+;+;+;+;+;+;+;+;+;+;+;+;+	3629	72	84	35	23	66	61	95	56	81	59	111	90	22	18	106	93	13	11	76	64	38	37	29	20	155	135	75	71	28	22	28	23	12	9	47	48	77	69	118	113	20	39	88	60
ZNF667	chr19;chr19;chr19;chr19;chr19;chr19;chr19;chr19;chr19;chr19;chr19;chr19;chr19;chr19;chr19;chr19;chr19;chr19;chr19;chr19;chr19;chr19;chr19;chr19;chr19;chr19;chr19;chr19;chr19;chr19;chr19;chr19;chr19;chr19;chr19;chr19;chr19;chr19	56439325;56439325;56439325;56439330;56439330;56440804;56442520;56444131;56449557;56458155;56458155;56458155;56458155;56458155;56458155;56460689;56460689;56460689;56460689;56460689;56460689;56462338;56462338;56462338;56462338;56462338;56462338;56467719;56471699;56471699;56471699;56474012;56474012;56476909;56477272;56477272;56477272;56478033	56442741;56442741;56442741;56440650;56442741;56442747;56442741;56444281;56449657;56458247;56458247;56458247;56458247;56458247;56458247;56460815;56460815;56460815;56460815;56460815;56460815;56462429;56462429;56462429;56462429;56462429;56462429;56468935;56472184;56472187;56473068;56475901;56474124;56477118;56477367;56477374;56477330;56478065	-;-;-;-;-;-;-;-;-;-;-;-;-;-;-;-;-;-;-;-;-;-;-;-;-;-;-;-;-;-;-;-;-;-;-;-;-;-	8810	350	344	99	99	163	171	267	271	185	170	229	222	74	63	203	185	40	34	229	209	150	140	72	81	434	413	200	193	69	64	54	49	34	30	103	107	151	150	250	231	84	84	565	576
ZNF665	chr19;chr19;chr19;chr19;chr19;chr19;chr19;chr19;chr19;chr19;chr19;chr19;chr19;chr19;chr19;chr19;chr19;chr19;chr19	53159213;53161458;53162421;53163850;53164138;53175445;53179568;53179697;53180647;53182884;53182884;53182884;53190186;53191719;53193312;53193312;53193312;53193312;53193312	53159498;53161551;53166347;53163899;53166347;53175571;53179984;53179984;53182943;53182943;53182943;53182943;53190320;53191835;53193386;53193327;53193366;53193374;53193356	-;-;-;-;-;-;-;-;-;-;-;-;-;-;-;-;-;-;-	7475	30	32	48	56	50	61	47	47	80	79	105	98	26	19	86	91	13	16	96	93	42	48	38	41	146	142	83	78	34	32	22	25	18	21	47	43	88	91	115	120	38	37	40	42
ZNF664	chr12;chr12;chr12;chr12;chr12;chr12;chr12;chr12;chr12;chr12;chr12;chr12;chr12;chr12;chr12;chr12;chr12;chr12;chr12;chr12;chr12;chr12;chr12;chr12;chr12;chr12;chr12;chr12;chr12;chr12;chr12;chr12;chr12;chr12;chr12;chr12;chr12;chr12;chr12;chr12;chr12;chr12;chr12;chr12;chr12;chr12;chr12;chr12;chr12;chr12;chr12;chr12;chr12;chr12;chr12;chr12;chr12	123971845;123973123;123973212;123973215;123973215;123973219;123973219;123973241;123973273;123973275;123973295;123973485;123973886;123973886;123973886;123973886;123973886;123973886;123973886;123973886;123973886;123973886;123973886;123988043;123988043;123988043;123988046;123988046;123988046;123988046;123988046;123989309;123997706;123997778;123998397;124003423;124004878;124011381;124011381;124011381…	123971881;123974020;123973303;123973352;123973352;123973352;123973303;123973303;123973303;123973303;123973352;123973511;123974020;123974020;123974020;123974020;123974553;123974553;123974020;123974020;123974020;123974020;123974020;123988138;123988138;123988138;123988138;123988152;123988138;123988138;123988138;123989442;123997845;123997845;123998753;124003540;124004935;124011441;124011441;124011441…	+;+;+;+;+;+;+;+;+;+;+;+;+;+;+;+;+;+;+;+;+;+;+;+;+;+;+;+;+;+;+;+;+;+;+;+;+;+;+;+;+;+;+;+;+;+;+;+;+;+;+;+;+;+;+;+;+	6340	221	199	54	53	101	109	133	152	129	137	135	140	47	45	136	134	31	31	94	95	82	88	46	46	270	284	121	126	44	45	39	39	33	32	80	77	135	140	127	122	52	64	263	268
ZNF663P	chr20;chr20;chr20;chr20	46414228;46455895;46457597;46459219	46414964;46457503;46457914;46459276	-;-;-;-	2722	0	0	8	4	7	5	10	9	8	7	18	20	5	1	8	9	0	1	9	7	4	2	5	6	6	10	6	6	5	2	3	3	2	2	10	8	7	6	14	17	3	4	4	4
ZNF662	chr3;chr3;chr3;chr3;chr3;chr3;chr3;chr3;chr3;chr3;chr3;chr3;chr3;chr3;chr3;chr3;chr3;chr3	42905731;42906166;42906174;42908022;42908022;42908022;42908022;42908793;42908793;42908796;42908802;42912017;42913201;42913201;42914327;42914327;42914327;42917449	42906168;42906441;42906441;42908148;42908909;42908148;42908148;42908909;42908909;42908909;42908909;42912069;42913303;42913302;42915370;42916995;42917641;42917640	+;+;+;+;+;+;+;+;+;+;+;+;+;+;+;+;+;+	5070	60	67	48	46	50	55	64	67	68	73	101	126	30	31	102	109	15	14	76	94	57	66	24	28	179	200	110	124	30	35	31	30	20	19	42	46	113	117	106	106	47	47	99	111
ZNF660	chr3;chr3;chr3;chr3;chr3;chr3;chr3;chr3;chr3;chr3;chr3;chr3	44578223;44584962;44584964;44584964;44586105;44586105;44586105;44586105;44587130;44594014;44594014;44594014	44578289;44585007;44585007;44585007;44586213;44586213;44586702;44586213;44587250;44599694;44594295;44594311	+;+;+;+;+;+;+;+;+;+;+;+	6513	0	0	0	0	0	0	0	0	0	0	0	0	0	0	0	0	0	0	0	0	0	0	0	0	0	0	0	0	0	0	0	0	0	0	0	0	0	0	0	0	0	0	0	0
ZNF66	chr19;chr19;chr19;chr19;chr19;chr19;chr19;chr19;chr19;chr19;chr19	20776304;20776310;20776425;20792512;20792512;20792512;20793783;20793783;20793783;20799001;20805827	20776481;20776450;20776450;20792638;20792638;20792638;20793878;20793878;20794597;20799393;20807322	+;+;+;+;+;+;+;+;+;+;+	3009	1	1	0	0	2	1	5	15	0	2	2	0	2	3	1	7	0	0	1	2	0	1	0	2	14	7	2	2	0	0	0	4	0	1	1	9	3	7	3	6	2	3	22	23
ZNF658B	chr9;chr9;chr9;chr9;chr9	39443815;39444304;39456509;39456880;39508850	39447189;39447452;39456604;39457006;39508885	-;-;-;-;-	3897	5	4	1	1	10	8	11	11	12	8	14	16	5	4	42	29	2	1	17	21	7	2	9	5	31	16	17	16	11	7	6	4	3	3	15	11	15	9	23	11	8	5	32	30
ZNF658	chr9;chr9;chr9;chr9;chr9;chr9;chr9;chr9;chr9;chr9;chr9;chr9;chr9;chr9;chr9;chr9;chr9;chr9;chr9;chr9;chr9;chr9;chr9;chr9;chr9;chr9;chr9;chr9;chr9;chr9;chr9;chr9;chr9;chr9;chr9;chr9;chr9	66856426;66856426;66900729;66900737;66900737;66900738;66900813;66902909;66902909;66903361;66903361;66903361;66903518;66903518;66903518;66908238;66908238;66908238;66908238;66908238;66908238;66908256;66908639;66908639;66908639;66908639;66908639;66908639;66908639;66917805;66917805;66917805;66917805;66917805;66917805;66924222;66932025	66856461;66856461;66900836;66900836;66900836;66900836;66901079;66903057;66903057;66903576;66903576;66903576;66903576;66903576;66903576;66908364;66908364;66908364;66908364;66908364;66908364;66908364;66908734;66908734;66908734;66908734;66908734;66908734;66908734;66921426;66918141;66921439;66917857;66919359;66919358;66924337;66932141	+;+;+;+;+;+;+;+;+;+;+;+;+;+;+;+;+;+;+;+;+;+;+;+;+;+;+;+;+;+;+;+;+;+;+;+;+	4843	23	26	5	18	19	23	21	26	18	21	40	34	10	9	49	58	3	2	26	31	20	24	5	4	55	73	35	43	14	18	14	20	5	7	17	21	41	43	36	45	8	12	64	92
ZNF655	chr7;chr7;chr7;chr7;chr7;chr7;chr7;chr7;chr7;chr7;chr7;chr7;chr7;chr7;chr7;chr7;chr7;chr7;chr7;chr7;chr7;chr7;chr7;chr7;chr7;chr7;chr7;chr7;chr7;chr7;chr7;chr7;chr7;chr7;chr7;chr7;chr7;chr7;chr7;chr7;chr7;chr7;chr7;chr7;chr7;chr7;chr7;chr7;chr7;chr7;chr7;chr7;chr7;chr7;chr7;chr7;chr7;chr7;chr7;chr7;chr7;chr7;chr7;chr7;chr7;chr7;chr7;chr7;chr7;chr7;chr7;chr7;chr7;chr7;chr7;chr7;chr7;chr7;chr7;chr7…	99558406;99558422;99558422;99558422;99558544;99558567;99558571;99558578;99558592;99558595;99558669;99558669;99558670;99558713;99558718;99558726;99558768;99558799;99558805;99558805;99558825;99558826;99558862;99560507;99560533;99560533;99560533;99560533;99560533;99560533;99560533;99560533;99560533;99560533;99560533;99560533;99560533;99560533;99560533;99560533;99560533;99560533;99560533;99560533;995…	99558787;99558787;99558787;99558787;99558787;99558787;99558787;99558787;99558787;99558787;99558787;99558787;99558787;99558787;99558787;99558787;99559017;99559017;99559007;99559021;99559017;99559017;99559017;99560695;99560695;99560695;99560695;99560695;99560695;99560695;99560695;99560695;99560695;99560695;99560695;99560695;99560695;99560695;99560695;99560695;99560695;99560959;99560695;99560695;995…	+;+;+;+;+;+;+;+;+;+;+;+;+;+;+;+;+;+;+;+;+;+;+;+;+;+;+;+;+;+;+;+;+;+;+;+;+;+;+;+;+;+;+;+;+;+;+;+;+;+;+;+;+;+;+;+;+;+;+;+;+;+;+;+;+;+;+;+;+;+;+;+;+;+;+;+;+;+;+;+;+;+;+;+;+;+;+;+;+;+;+;+;+;+;+;+	8401	473	484	99	94	207	214	361	401	232	239	259	277	81	82	277	285	20	25	165	172	173	186	73	79	538	572	282	297	106	108	70	68	71	66	139	136	171	169	178	186	109	113	920	964
ZNF654	chr3;chr3;chr3;chr3;chr3;chr3;chr3;chr3;chr3;chr3;chr3;chr3;chr3;chr3;chr3;chr3;chr3;chr3;chr3;chr3;chr3;chr3	88059274;88059274;88086257;88086257;88086320;88113115;88113115;88113115;88126134;88126134;88126134;88128809;88128809;88128809;88129687;88129687;88135061;88135061;88138705;88139112;88141645;88141645	88059505;88059505;88086402;88086402;88086402;88113196;88113196;88113196;88126269;88126269;88126269;88129055;88129011;88129011;88129826;88129826;88135498;88135202;88141048;88141048;88144664;88144665	+;+;+;+;+;+;+;+;+;+;+;+;+;+;+;+;+;+;+;+;+;+	6786	150	135	55	52	66	81	114	112	79	65	108	89	24	18	106	90	12	12	68	59	45	42	35	35	153	139	88	75	45	34	24	20	15	15	54	45	60	51	62	57	64	61	198	191
ZNF653	chr19;chr19;chr19;chr19;chr19;chr19;chr19;chr19;chr19;chr19;chr19;chr19;chr19;chr19;chr19;chr19;chr19;chr19;chr19;chr19;chr19;chr19;chr19;chr19;chr19;chr19;chr19;chr19;chr19;chr19;chr19;chr19;chr19;chr19;chr19;chr19	11483427;11483427;11483441;11483682;11484012;11484042;11484042;11484042;11484080;11485656;11485656;11485656;11485656;11486769;11486769;11486769;11486769;11486769;11486987;11486987;11486987;11487292;11487292;11495725;11495950;11495950;11496036;11498296;11498296;11498296;11498296;11500678;11504650;11505488;11505488;11505488	11483859;11483859;11483859;11483859;11484141;11484141;11484141;11484141;11484141;11485770;11485770;11485770;11485770;11486880;11486880;11486880;11486830;11486832;11487158;11487903;11487158;11487296;11487903;11496165;11496165;11496165;11496165;11498339;11498339;11498339;11498339;11500815;11505184;11505500;11505821;11505923	-;-;-;-;-;-;-;-;-;-;-;-;-;-;-;-;-;-;-;-;-;-;-;-;-;-;-;-;-;-;-;-;-;-;-;-	3301	27	38	19	19	31	31	78	62	45	40	53	57	12	11	34	35	5	3	46	41	23	27	6	9	89	86	39	35	8	10	15	14	9	8	18	19	48	49	77	80	7	9	31	25
ZNF652P1	chr3;chr3	50786674;50787574	50787270;50788285	-;-	1309	18	13	12	12	21	20	34	34	48	49	52	48	7	6	40	41	4	3	43	46	17	19	13	11	79	81	50	49	32	31	11	11	6	6	15	15	48	44	66	61	37	32	24	19
ZNF652	chr17;chr17;chr17;chr17;chr17;chr17;chr17;chr17;chr17;chr17;chr17;chr17;chr17;chr17;chr17;chr17;chr17;chr17;chr17;chr17;chr17;chr17	49289206;49289208;49289729;49294565;49295999;49298106;49311312;49311312;49311312;49311927;49311927;49311927;49312698;49312698;49312698;49316826;49316826;49317366;49322385;49361909;49361909;49362413	49289659;49291695;49289860;49298924;49298924;49298924;49311456;49311456;49311456;49312042;49312042;49312042;49312845;49312845;49312845;49317983;49317983;49317983;49322508;49362116;49361993;49362473	-;-;-;-;-;-;-;-;-;-;-;-;-;-;-;-;-;-;-;-;-;-	8810	283	304	138	136	216	215	311	310	418	410	476	468	124	125	460	462	43	43	221	220	139	134	97	102	524	539	407	395	167	176	115	115	98	100	271	277	304	301	320	314	179	177	343	343
ZNF649-AS1	chr19;chr19;chr19	51888025;51896161;51900123	51888126;51896296;51900463	+;+;+	579	0	0	0	0	4	0	3	2	1	0	6	3	1	0	3	1	1	1	3	0	1	0	1	0	5	0	8	4	2	4	0	0	0	0	3	2	3	2	5	3	4	3	3	2
ZNF649	chr19;chr19;chr19;chr19;chr19;chr19;chr19;chr19;chr19;chr19;chr19;chr19;chr19;chr19;chr19;chr19;chr19;chr19;chr19;chr19;chr19;chr19;chr19;chr19;chr19;chr19;chr19	51889224;51890054;51891483;51896110;51896472;51896472;51896724;51896852;51896852;51896852;51896852;51896852;51896859;51899798;51899798;51900093;51900093;51900093;51900093;51900093;51904133;51904914;51904914;51904914;51904914;51904914;51904914	51891897;51891398;51891897;51896567;51896567;51896567;51896978;51896978;51897219;51896978;51896978;51896978;51896978;51899912;51900294;51900294;51900294;51900294;51900294;51900294;51904245;51905019;51905040;51905017;51905017;51905011;51905011	-;-;-;-;-;-;-;-;-;-;-;-;-;-;-;-;-;-;-;-;-;-;-;-;-;-;-	4365	161	184	30	35	113	123	174	164	105	123	119	134	35	43	160	190	12	23	72	74	78	85	54	58	225	255	137	143	38	42	35	29	24	29	105	114	103	125	93	120	62	69	326	338
ZNF648	chr1;chr1	182054570;182061568	182058073;182061712	-;-	3649	15	9	24	25	31	30	35	33	42	40	54	59	7	9	65	68	7	9	51	58	23	24	12	15	89	91	41	43	15	18	16	15	5	3	34	33	44	54	92	88	19	37	18	19
ZNF646P1	chr13	53408882	53409876	-	995	0	1	9	3	12	10	6	6	8	6	22	17	7	5	25	25	4	3	18	19	2	2	3	3	34	23	21	16	13	10	10	8	5	4	20	21	26	23	39	39	17	20	8	8
ZNF646	chr16;chr16;chr16;chr16;chr16;chr16;chr16;chr16	31074422;31074423;31074443;31075902;31076246;31076246;31076246;31082971	31074631;31074761;31074720;31084019;31081701;31076488;31077044;31084196	+;+;+;+;+;+;+;+	8635	100	107	116	106	144	129	210	186	172	172	233	212	39	39	213	208	25	22	203	182	99	96	75	71	391	369	168	164	38	44	57	56	18	16	89	89	231	228	333	327	39	50	93	92
ZNF645	chrX	22272943	22274461	+	1519	5	3	7	8	7	10	6	7	8	12	25	31	3	4	37	47	4	4	18	28	6	6	5	6	21	27	16	16	6	10	4	5	1	2	10	9	11	14	28	34	9	8	11	11
ZNF644	chr1;chr1;chr1;chr1;chr1;chr1;chr1;chr1;chr1;chr1;chr1;chr1;chr1;chr1;chr1;chr1;chr1;chr1;chr1;chr1;chr1;chr1;chr1;chr1;chr1;chr1;chr1;chr1;chr1;chr1;chr1;chr1;chr1;chr1;chr1;chr1;chr1;chr1;chr1;chr1;chr1;chr1	90915298;90915302;90915304;90916185;90916390;90916490;90916791;90918052;90918052;90918052;90918052;90918052;90918052;90918052;90935408;90937485;90937485;90937883;90937939;90938272;90938272;90938272;90940949;90972744;90973153;90982310;90982310;90982310;90982310;90982310;90982310;90982310;91020448;91020529;91021273;91021273;91021689;91021990;91021990;91021990;91021990;91021990	90916990;90916990;90916990;90916990;90916990;90916990;90916990;90918391;90918154;90918154;90918154;90918154;90918154;90918154;90935528;90938090;90938090;90937937;90938090;90940120;90941309;90941309;90941309;90973213;90973213;90982370;90982370;90982370;90982370;90982370;90982370;90982370;91021201;91021201;91021457;91021473;91021725;91022081;91022055;91022014;91022272;91022255	-;-;-;-;-;-;-;-;-;-;-;-;-;-;-;-;-;-;-;-;-;-;-;-;-;-;-;-;-;-;-;-;-;-;-;-;-;-;-;-;-;-	7604	282	283	36	38	76	76	146	151	162	165	130	128	28	31	134	141	15	18	78	73	95	107	46	49	185	183	163	169	59	67	36	40	68	66	98	101	115	118	66	71	82	93	489	499
ZNF641	chr12;chr12;chr12;chr12;chr12;chr12;chr12;chr12;chr12;chr12;chr12;chr12;chr12;chr12;chr12;chr12;chr12;chr12;chr12;chr12;chr12;chr12;chr12;chr12;chr12;chr12;chr12;chr12;chr12;chr12;chr12;chr12;chr12;chr12;chr12;chr12;chr12;chr12;chr12;chr12;chr12;chr12;chr12	48337180;48340008;48342421;48342556;48343461;48344421;48344599;48344599;48344599;48344599;48344599;48344651;48345345;48345345;48345345;48345345;48345383;48345428;48347149;48347252;48347252;48347252;48347252;48347252;48347297;48347907;48347907;48347907;48347907;48347907;48347907;48347907;48347907;48350046;48350046;48350046;48350119;48350786;48350786;48350786;48350786;48351208;48351208	48343727;48343727;48343727;48343727;48343727;48344712;48344773;48344712;48344712;48344712;48344712;48344712;48345367;48345474;48345474;48345474;48345474;48345474;48347343;48347343;48347343;48347343;48347343;48347343;48347343;48348115;48348115;48348115;48348115;48348115;48348115;48348115;48348115;48350218;48350218;48350771;48350418;48350804;48350794;48350891;48350891;48351414;48351238	-;-;-;-;-;-;-;-;-;-;-;-;-;-;-;-;-;-;-;-;-;-;-;-;-;-;-;-;-;-;-;-;-;-;-;-;-;-;-;-;-;-;-	8474	230	204	73	63	166	152	196	192	160	154	221	201	48	42	229	221	34	30	172	163	101	96	85	74	405	378	185	173	87	84	73	68	26	23	110	106	200	188	220	205	88	99	296	289
ZNF639	chr3;chr3;chr3;chr3;chr3;chr3;chr3;chr3;chr3;chr3;chr3;chr3;chr3;chr3;chr3;chr3;chr3;chr3;chr3;chr3;chr3;chr3;chr3;chr3;chr3;chr3;chr3;chr3;chr3;chr3;chr3;chr3;chr3;chr3;chr3;chr3;chr3;chr3;chr3;chr3;chr3;chr3;chr3;chr3;chr3;chr3;chr3;chr3;chr3;chr3;chr3;chr3;chr3;chr3	179322991;179323076;179323246;179323763;179324950;179325042;179325042;179325153;179327561;179327561;179327561;179327561;179327561;179327561;179327744;179328118;179328283;179328283;179328283;179328283;179328283;179328283;179328283;179328294;179329618;179329618;179329618;179329618;179329618;179329618;179329618;179329618;179329618;179329634;179329934;179332989;179332989;179332989;179332989;179332989…	179323291;179323291;179323291;179323844;179324993;179325322;179325322;179325322;179327631;179327631;179327631;179327631;179327631;179327631;179327906;179328351;179328351;179328351;179328351;179328351;179328351;179328351;179328351;179328351;179329728;179329728;179329728;179329728;179329728;179329728;179329728;179329728;179329728;179329728;179330055;179333123;179333123;179333123;179333123;179333123…	+;+;+;+;+;+;+;+;+;+;+;+;+;+;+;+;+;+;+;+;+;+;+;+;+;+;+;+;+;+;+;+;+;+;+;+;+;+;+;+;+;+;+;+;+;+;+;+;+;+;+;+;+;+	6859	42	47	26	25	41	48	48	38	48	43	78	61	18	17	64	54	12	9	57	57	36	36	14	16	109	105	71	60	28	20	14	14	12	13	33	32	52	51	67	63	46	31	94	98
ZNF638-IT1	chr2;chr2	71373938;71374830	71374061;71376320	+;+	1615	167	172	21	16	71	57	149	134	89	77	63	51	30	26	119	101	8	4	35	29	49	35	11	10	166	134	81	78	23	19	31	26	46	38	92	83	41	38	29	24	46	36	254	215
ZNF638	chr2;chr2;chr2;chr2;chr2;chr2;chr2;chr2;chr2;chr2;chr2;chr2;chr2;chr2;chr2;chr2;chr2;chr2;chr2;chr2;chr2;chr2;chr2;chr2;chr2;chr2;chr2;chr2;chr2;chr2;chr2;chr2;chr2;chr2;chr2;chr2;chr2;chr2;chr2;chr2;chr2;chr2;chr2;chr2;chr2;chr2;chr2;chr2;chr2;chr2;chr2;chr2;chr2;chr2;chr2;chr2;chr2;chr2;chr2;chr2;chr2;chr2;chr2;chr2;chr2;chr2;chr2;chr2;chr2;chr2;chr2;chr2;chr2;chr2;chr2;chr2;chr2;chr2;chr2;chr2…	71276561;71276593;71276593;71276645;71331728;71331760;71331762;71331764;71331764;71331766;71331766;71331782;71331782;71331782;71332830;71334501;71334501;71334501;71341710;71348427;71348427;71348427;71348753;71348753;71348753;71348753;71348753;71348753;71355719;71355719;71355719;71355719;71355719;71355719;71355719;71361645;71363153;71363153;71363153;71363153;71363153;71363153;71363153;71363153;713…	71276754;71276754;71276754;71276754;71331865;71331875;71331865;71331865;71331875;71331875;71331865;71331865;71331875;71331875;71333077;71334596;71334596;71334596;71341837;71349063;71348838;71350271;71349042;71349141;71349141;71350271;71349545;71350271;71355780;71355780;71355780;71355780;71355780;71355780;71355780;71361695;71363191;71363191;71363191;71363191;71363191;71363191;71363191;71363191;713…	+;+;+;+;+;+;+;+;+;+;+;+;+;+;+;+;+;+;+;+;+;+;+;+;+;+;+;+;+;+;+;+;+;+;+;+;+;+;+;+;+;+;+;+;+;+;+;+;+;+;+;+;+;+;+;+;+;+;+;+;+;+;+;+;+;+;+;+;+;+;+;+;+;+;+;+;+;+;+;+;+;+;+;+;+;+;+;+;+;+;+;+;+;+;+;+;+;+;+;+;+;+;+;+;+;+;+;+;+;+;+;+;+;+;+;+;+;+;+;+;+;+;+;+;+;+;+;+;+;+;+;+;+;+;+;+;+;+;+;+;+;+;+;+;+;+;+;+;+;+;+;+;+;+;+;+;+;+;+;+;+;+;+;+;+;+;+;+;+;+;+;+;+;+;+;+;+;+;+;+;+;+;+;+;+	12474	2035	2116	279	281	736	764	1330	1366	838	846	515	538	231	257	1001	1044	40	31	328	353	616	620	247	266	1448	1524	979	1006	267	267	282	281	344	356	752	753	462	480	313	332	423	486	4117	4238
ZNF630-AS1	chrX;chrX	48056310;48066310	48056432;48066583	+;+	397	0	1	0	4	2	3	4	5	0	1	2	12	3	2	3	10	0	2	4	8	0	1	0	2	1	10	0	2	0	6	1	2	1	2	2	2	1	4	3	5	1	0	1	2
ZNF630	chrX;chrX;chrX;chrX;chrX;chrX;chrX;chrX;chrX;chrX;chrX;chrX;chrX;chrX;chrX;chrX;chrX;chrX;chrX;chrX;chrX;chrX;chrX;chrX;chrX;chrX;chrX;chrX;chrX;chrX;chrX;chrX;chrX;chrX;chrX;chrX;chrX;chrX;chrX;chrX;chrX;chrX;chrX;chrX	47983356;48002595;48003508;48034050;48037063;48043750;48046203;48057267;48058180;48058180;48058214;48058214;48059798;48059798;48059948;48060450;48060450;48060450;48060450;48060450;48060450;48060450;48060450;48060819;48060819;48060819;48060819;48060819;48060819;48060819;48061791;48066872;48066872;48066872;48066872;48066872;48066872;48066872;48071065;48071065;48071267;48071267;48071466;48071466	47983411;48002653;48003702;48034159;48037181;48043776;48046310;48057347;48060203;48060203;48060203;48060199;48060203;48060203;48060203;48060545;48060545;48060545;48060545;48060545;48060545;48060545;48060545;48060945;48060903;48060945;48060945;48060945;48060903;48060945;48061805;48067061;48067060;48067061;48067061;48067061;48067061;48067061;48071116;48071141;48071658;48071658;48071634;48071634	-;-;-;-;-;-;-;-;-;-;-;-;-;-;-;-;-;-;-;-;-;-;-;-;-;-;-;-;-;-;-;-;-;-;-;-;-;-;-;-;-;-;-;-	3676	69	59	48	46	52	44	42	54	41	47	100	112	14	15	109	101	10	10	85	91	27	33	24	29	93	112	51	49	48	53	17	16	13	13	38	47	41	38	82	93	24	34	77	81
ZNF629	chr16;chr16;chr16	30778449;30784410;30787028	30784254;30784515;30787202	-;-;-	6087	126	129	88	79	147	144	251	243	159	153	212	205	41	39	165	161	29	28	162	156	74	71	59	58	378	369	121	121	52	48	61	59	22	20	94	100	190	183	243	235	53	55	85	80
ZNF628	chr19;chr19;chr19;chr19;chr19;chr19	55476332;55476646;55479834;55481197;55481201;55481201	55476807;55476807;55479917;55484373;55484487;55481510	+;+;+;+;+;+	3851	14	13	29	23	52	47	95	108	28	26	52	47	6	6	27	31	6	6	57	62	16	19	9	8	94	105	29	30	6	5	16	18	2	2	12	14	40	41	91	93	10	17	19	14
ZNF627	chr19;chr19;chr19;chr19;chr19;chr19;chr19;chr19;chr19;chr19;chr19;chr19;chr19;chr19;chr19;chr19;chr19;chr19;chr19;chr19;chr19;chr19;chr19;chr19;chr19;chr19;chr19;chr19	11559374;11559448;11559461;11562126;11564061;11564061;11564061;11564445;11564445;11575250;11575250;11575250;11597420;11597462;11597483;11604210;11604210;11614527;11614527;11614527;11614527;11614827;11614827;11614827;11614827;11616695;11616695;11616706	11559616;11559616;11559616;11562224;11564184;11564184;11564184;11564492;11564492;11575567;11575353;11575353;11597630;11597630;11597630;11604364;11604278;11614653;11614653;11614653;11614653;11614887;11614887;11614887;11614843;11616773;11619135;11619124	+;+;+;+;+;+;+;+;+;+;+;+;+;+;+;+;+;+;+;+;+;+;+;+;+;+;+;+	3827	34	37	32	28	34	28	56	46	58	52	71	76	14	14	61	53	10	12	87	87	37	33	16	17	96	95	66	69	22	20	16	18	6	7	30	25	57	65	72	65	19	21	50	53
ZNF626	chr19;chr19;chr19;chr19;chr19;chr19;chr19;chr19;chr19;chr19;chr19;chr19;chr19;chr19;chr19	20620061;20621367;20624532;20625244;20644702;20645684;20645684;20645684;20646279;20646279;20646279;20661444;20661444;20661444;20661444	20625650;20624364;20625650;20625650;20645448;20645779;20645779;20645779;20646405;20646405;20646405;20661596;20661507;20661537;20661593	-;-;-;-;-;-;-;-;-;-;-;-;-;-;-	6713	54	59	15	13	27	28	43	49	38	40	31	26	12	13	55	54	2	1	22	21	14	13	8	7	73	68	32	26	11	9	8	9	7	8	17	18	31	31	14	15	18	27	105	111
ZNF625-ZNF20	chr19;chr19;chr19;chr19;chr19;chr19;chr19;chr19;chr19;chr19;chr19;chr19;chr19;chr19	12132117;12135500;12135769;12140180;12140217;12142641;12142641;12145258;12147395;12147395;12147676;12147680;12156556;12156556	12133985;12135560;12135904;12140325;12140325;12142736;12142715;12146224;12147455;12147455;12147802;12147802;12156731;12156731	-;-;-;-;-;-;-;-;-;-;-;-;-;-	3639	0	0	0	0	0	0	0	0	0	0	1	1	0	0	0	0	0	0	0	0	0	0	0	0	0	0	0	0	0	0	0	0	0	0	0	0	0	0	0	0	0	0	0	0
ZNF625	chr19;chr19;chr19;chr19;chr19;chr19;chr19;chr19;chr19;chr19;chr19;chr19	12142090;12142641;12144890;12145265;12147395;12147395;12147395;12147676;12147676;12147680;12156556;12156556	12142521;12142715;12146224;12146224;12147455;12147455;12147455;12147802;12147802;12147802;12156729;12156714	-;-;-;-;-;-;-;-;-;-;-;-	2204	1	7	1	2	2	1	5	1	4	3	3	0	1	1	5	2	2	0	2	3	2	2	3	2	10	6	5	4	1	0	1	1	1	1	1	1	2	2	2	7	0	2	6	4
ZNF624	chr17;chr17;chr17;chr17;chr17;chr17;chr17;chr17;chr17;chr17;chr17;chr17;chr17;chr17;chr17;chr17;chr17;chr17;chr17;chr17;chr17	16620737;16620746;16631344;16633862;16633862;16633862;16633906;16634630;16634630;16634630;16634630;16647329;16647329;16647329;16649658;16649658;16649658;16653568;16653568;16653764;16653787	16624509;16624787;16631715;16633957;16633957;16633957;16633957;16634756;16634756;16634756;16634647;16647394;16647394;16647394;16649746;16649746;16649746;16653667;16653838;16653853;16653856	-;-;-;-;-;-;-;-;-;-;-;-;-;-;-;-;-;-;-;-;-	5090	62	64	18	18	40	38	53	56	47	32	54	41	16	12	71	67	5	6	30	26	25	25	14	11	80	73	53	48	16	12	12	12	5	4	38	31	40	34	41	42	22	22	88	90
ZNF623	chr8;chr8;chr8;chr8;chr8	143636013;143636162;143649660;143649898;143649898	143636145;143636415;143656418;143652376;143652376	+;+;+;+;+	7146	8	17	7	0	4	5	8	3	8	4	4	1	4	1	5	2	0	0	4	2	6	8	1	0	14	12	6	2	1	0	4	4	0	0	2	1	3	1	6	7	0	4	2	0
ZNF622	chr5;chr5;chr5;chr5;chr5;chr5	16451519;16453013;16458517;16463108;16463482;16465041	16451784;16453156;16458629;16463270;16463742;16465792	-;-;-;-;-;-	1699	150	167	49	46	83	87	111	112	78	86	115	118	22	23	169	173	16	15	69	90	50	58	35	38	181	182	111	116	62	64	24	32	13	12	72	81	106	104	84	106	43	37	118	122
ZNF621	chr3;chr3;chr3;chr3;chr3;chr3;chr3;chr3;chr3;chr3;chr3;chr3;chr3;chr3;chr3;chr3;chr3;chr3;chr3;chr3;chr3;chr3;chr3;chr3;chr3;chr3;chr3;chr3;chr3;chr3;chr3;chr3;chr3;chr3;chr3;chr3;chr3;chr3	40524878;40524878;40524885;40524898;40524983;40525006;40525416;40525779;40525779;40525779;40525779;40525779;40525779;40525779;40529288;40529319;40529319;40529319;40529319;40529319;40529495;40530209;40530209;40530209;40530209;40530209;40530209;40530209;40530209;40532030;40532030;40532030;40532030;40532030;40532030;40532030;40538286;40574383	40525038;40525274;40525274;40525274;40525274;40525038;40525460;40525864;40525864;40525864;40525864;40525864;40525864;40525864;40529445;40529445;40529445;40529445;40529445;40529445;40529575;40530316;40530316;40530316;40530316;40530316;40530316;40530316;40530316;40532861;40532228;40532257;40534071;40537696;40532206;40533526;40539794;40574685	+;+;+;+;+;+;+;+;+;+;+;+;+;+;+;+;+;+;+;+;+;+;+;+;+;+;+;+;+;+;+;+;+;+;+;+;+;+	8354	42	50	67	61	122	114	153	150	251	249	273	266	89	87	340	333	36	37	199	192	88	89	61	73	343	359	265	262	105	104	60	57	65	62	196	200	205	202	195	185	128	103	139	136
ZNF620	chr3;chr3;chr3;chr3;chr3;chr3;chr3;chr3;chr3;chr3;chr3;chr3;chr3;chr3;chr3;chr3;chr3;chr3	40505992;40506039;40506040;40506108;40506304;40506304;40506304;40506304;40508656;40511470;40511470;40511470;40512402;40512402;40512402;40515860;40515860;40515860	40506125;40506138;40506138;40506138;40506376;40506376;40506376;40506376;40508774;40511596;40511596;40511596;40512472;40512515;40512515;40517709;40518736;40515944	+;+;+;+;+;+;+;+;+;+;+;+;+;+;+;+;+;+	3457	22	27	19	13	31	20	11	11	47	39	45	37	12	13	46	41	5	5	22	20	19	12	16	10	78	59	44	41	15	13	5	5	6	6	17	14	43	38	31	29	27	33	32	29
ZNF619P1	chr7	46144937	46145688	+	752	0	0	1	2	2	3	0	2	9	8	9	10	1	1	5	5	1	1	1	3	2	2	0	1	10	10	5	3	1	2	3	3	1	1	7	3	5	4	12	10	5	11	0	0
ZNF619	chr3;chr3;chr3;chr3;chr3;chr3;chr3;chr3;chr3;chr3;chr3;chr3;chr3;chr3;chr3;chr3;chr3;chr3;chr3;chr3;chr3;chr3;chr3;chr3;chr3;chr3;chr3;chr3;chr3;chr3;chr3;chr3;chr3;chr3;chr3;chr3;chr3;chr3;chr3;chr3;chr3;chr3;chr3;chr3;chr3;chr3;chr3;chr3;chr3	40477113;40477113;40477113;40477142;40477142;40477142;40477184;40477770;40477918;40477918;40477918;40477918;40477918;40477918;40477918;40477980;40477980;40481863;40481863;40481863;40481863;40481863;40481863;40481863;40481863;40482200;40482230;40482230;40482588;40482588;40482588;40482588;40482588;40482588;40482588;40482588;40482588;40483653;40483653;40483674;40486806;40486806;40486806;40486806;404…	40477357;40477357;40477357;40477357;40477357;40477357;40477357;40478003;40478003;40478003;40478003;40478003;40478003;40478003;40478003;40478003;40478003;40482016;40482016;40482016;40482016;40482128;40482016;40482016;40482016;40482349;40482349;40482349;40482704;40482704;40482704;40482704;40482704;40482704;40482704;40482704;40482704;40483723;40483723;40483723;40488259;40488259;40488433;40488259;404…	+;+;+;+;+;+;+;+;+;+;+;+;+;+;+;+;+;+;+;+;+;+;+;+;+;+;+;+;+;+;+;+;+;+;+;+;+;+;+;+;+;+;+;+;+;+;+;+;+	4514	36	43	46	50	67	61	75	75	90	98	146	147	33	43	171	179	15	18	100	108	34	39	30	31	163	168	136	140	45	45	42	43	22	26	53	56	94	103	132	131	50	51	48	40
ZNF618	chr9;chr9;chr9;chr9;chr9;chr9;chr9;chr9;chr9;chr9;chr9;chr9;chr9;chr9;chr9;chr9;chr9;chr9;chr9;chr9;chr9;chr9;chr9;chr9;chr9;chr9;chr9;chr9;chr9;chr9;chr9;chr9;chr9;chr9;chr9;chr9;chr9;chr9;chr9;chr9;chr9;chr9;chr9;chr9;chr9;chr9;chr9;chr9;chr9;chr9;chr9;chr9;chr9;chr9;chr9;chr9;chr9;chr9;chr9;chr9;chr9;chr9;chr9;chr9;chr9;chr9;chr9;chr9;chr9;chr9;chr9;chr9;chr9;chr9;chr9;chr9;chr9;chr9;chr9;chr9…	113876282;113876282;113876282;113876350;113876350;113876382;113969117;113969117;113969117;113969117;113969117;113969117;113988321;113988321;113988321;113988321;113988321;113988321;113998259;114001996;114001996;114001996;114001996;114001996;114001996;114002624;114002624;114002624;114002624;114002624;114002624;114007350;114007350;114007350;114007350;114007350;114007350;114008344;114008344;114008344…	113876413;113876413;113876413;113876413;113876413;113876413;113969160;113969160;113969160;113969160;113969160;113969160;113988580;113988580;113988580;113988580;113988580;113988580;113998354;114002073;114002073;114002073;114002073;114002073;114002073;114002662;114002662;114002662;114002662;114002662;114002662;114007439;114007439;114007439;114007439;114007439;114007439;114008379;114008379;114008379…	+;+;+;+;+;+;+;+;+;+;+;+;+;+;+;+;+;+;+;+;+;+;+;+;+;+;+;+;+;+;+;+;+;+;+;+;+;+;+;+;+;+;+;+;+;+;+;+;+;+;+;+;+;+;+;+;+;+;+;+;+;+;+;+;+;+;+;+;+;+;+;+;+;+;+;+;+;+;+;+;+;+;+;+	10384	330	377	110	112	245	247	254	259	168	155	278	266	54	48	250	229	35	35	232	228	133	136	95	90	505	503	214	209	71	73	70	67	24	22	95	90	292	289	347	347	112	92	155	168
ZNF616	chr19;chr19;chr19;chr19;chr19;chr19;chr19;chr19;chr19;chr19;chr19;chr19;chr19;chr19;chr19;chr19;chr19;chr19;chr19;chr19;chr19	52113091;52114790;52116913;52122269;52122360;52122408;52123923;52123923;52123923;52123923;52123944;52130501;52130501;52130501;52130501;52130501;52138464;52139732;52139732;52139732;52139732	52117024;52117024;52117024;52122457;52122457;52122457;52124049;52124049;52124049;52124049;52124049;52130588;52130588;52130588;52130588;52130588;52138825;52139922;52139904;52139746;52139917	-;-;-;-;-;-;-;-;-;-;-;-;-;-;-;-;-;-;-;-;-	4891	27	34	23	25	47	50	27	38	75	78	115	127	25	34	73	81	13	19	76	88	51	56	19	20	157	190	70	80	33	31	21	23	21	17	41	56	83	82	99	117	34	27	68	64
ZNF615	chr19;chr19;chr19;chr19;chr19;chr19;chr19;chr19;chr19;chr19;chr19;chr19;chr19;chr19;chr19;chr19;chr19;chr19;chr19;chr19;chr19;chr19;chr19;chr19;chr19;chr19;chr19;chr19;chr19;chr19;chr19;chr19;chr19;chr19;chr19;chr19;chr19;chr19;chr19;chr19;chr19;chr19;chr19;chr19;chr19;chr19;chr19;chr19;chr19;chr19;chr19;chr19;chr19;chr19;chr19;chr19;chr19;chr19;chr19;chr19;chr19;chr19;chr19;chr19;chr19;chr19;chr…	51991332;51991334;51991338;51991345;51992453;51992744;51992857;51992880;51994615;51994707;51994808;52000125;52000259;52000259;52000346;52000346;52000346;52000346;52000358;52001781;52001797;52001811;52001813;52001813;52001813;52001813;52001813;52001813;52001813;52001813;52001813;52001813;52001813;52002155;52002155;52002155;52002155;52002155;52002155;52002155;52002155;52002155;52002155;52002155;520…	51994837;51994837;51994837;51994837;51994837;51994837;51994838;51994837;51994837;51994837;51994837;52000378;52000378;52000378;52000378;52000378;52000378;52000378;52000378;52001795;52001805;52001908;52001908;52001908;52001908;52001908;52001908;52001908;52001908;52001908;52001908;52001908;52001908;52002281;52002281;52002281;52002281;52002281;52002281;52002281;52002281;52002281;52002281;52002281;520…	-;-;-;-;-;-;-;-;-;-;-;-;-;-;-;-;-;-;-;-;-;-;-;-;-;-;-;-;-;-;-;-;-;-;-;-;-;-;-;-;-;-;-;-;-;-;-;-;-;-;-;-;-;-;-;-;-;-;-;-;-;-;-;-;-;-;-;-;-;-;-;-;-;-;-;-;-;-;-;-	4898	67	72	26	39	57	60	33	40	67	68	80	116	17	27	96	98	10	17	52	62	43	51	20	20	107	128	74	75	25	31	14	15	11	14	43	45	61	60	57	60	28	37	130	130
ZNF614	chr19;chr19;chr19;chr19;chr19;chr19;chr19;chr19;chr19;chr19;chr19;chr19;chr19;chr19;chr19;chr19;chr19;chr19;chr19;chr19	52012765;52013325;52017001;52017117;52017576;52018008;52018008;52018008;52018368;52018368;52018368;52018393;52025731;52025731;52025731;52025731;52028242;52028242;52028242;52029856	52013252;52017359;52017359;52017359;52017697;52018103;52018103;52018103;52018494;52018494;52018494;52018494;52025961;52025961;52025961;52025961;52028337;52028570;52028349;52030240	-;-;-;-;-;-;-;-;-;-;-;-;-;-;-;-;-;-;-;-	5813	71	81	19	28	37	32	55	59	45	46	53	56	14	17	67	65	4	5	52	65	26	26	16	16	94	92	62	70	21	23	11	17	12	11	31	32	38	41	46	45	19	21	121	121
ZNF613	chr19;chr19;chr19;chr19;chr19;chr19;chr19;chr19;chr19;chr19;chr19;chr19;chr19;chr19;chr19;chr19;chr19;chr19;chr19;chr19;chr19;chr19;chr19;chr19;chr19;chr19;chr19;chr19;chr19;chr19;chr19;chr19	51927147;51927220;51927435;51927448;51927474;51927484;51927895;51929732;51929732;51929732;51929732;51929732;51936028;51936028;51936028;51940209;51940209;51940209;51940209;51940209;51940617;51940617;51940617;51940617;51940617;51942725;51944119;51944119;51944119;51944119;51944885;51948593	51927540;51927540;51927540;51927540;51927540;51927540;51927994;51929896;51929896;51929896;51929824;51929896;51936235;51936125;51936235;51940335;51940335;51940335;51940335;51940335;51940709;51940709;51940709;51940709;51940709;51942820;51944246;51944165;51945752;51946623;51945503;51948759	+;+;+;+;+;+;+;+;+;+;+;+;+;+;+;+;+;+;+;+;+;+;+;+;+;+;+;+;+;+;+;+	3855	38	32	16	19	44	31	24	20	55	47	66	58	15	13	70	65	9	9	72	59	30	34	19	15	82	77	74	58	14	13	8	7	6	8	41	29	60	47	74	54	26	24	45	41
ZNF611	chr19;chr19;chr19;chr19;chr19;chr19;chr19;chr19;chr19;chr19;chr19;chr19;chr19;chr19;chr19;chr19;chr19;chr19;chr19;chr19;chr19;chr19;chr19;chr19;chr19;chr19;chr19;chr19;chr19;chr19;chr19;chr19;chr19;chr19;chr19;chr19;chr19;chr19;chr19;chr19;chr19;chr19;chr19;chr19;chr19;chr19;chr19;chr19;chr19;chr19;chr19;chr19;chr19;chr19;chr19;chr19;chr19;chr19;chr19;chr19;chr19;chr19;chr19;chr19;chr19;chr19;chr…	52702813;52702813;52702813;52702813;52703610;52704219;52704732;52704732;52706460;52706611;52706622;52706654;52706656;52706710;52706777;52707392;52707421;52707421;52707469;52707469;52708177;52708204;52708421;52711207;52711207;52711207;52714015;52714015;52714015;52714015;52714015;52714015;52714015;52714015;52714015;52715832;52715832;52715832;52715832;52715832;52715832;52715832;52715832;52715832;527…	52706864;52706864;52706864;52706864;52706864;52706864;52706864;52706864;52706864;52706864;52706864;52706864;52706864;52706864;52706864;52707538;52707542;52707542;52707542;52707542;52708326;52708329;52708831;52711304;52711304;52711304;52714141;52714141;52714141;52714141;52714141;52714141;52714141;52714141;52714141;52715913;52715913;52715913;52715913;52715913;52715913;52715913;52715913;52715913;527…	-;-;-;-;-;-;-;-;-;-;-;-;-;-;-;-;-;-;-;-;-;-;-;-;-;-;-;-;-;-;-;-;-;-;-;-;-;-;-;-;-;-;-;-;-;-;-;-;-;-;-;-;-;-;-;-;-;-;-;-;-;-;-;-;-;-;-;-;-;-;-;-;-;-;-;-;-;-;-;-;-;-;-;-;-;-;-;-;-;-;-;-;-;-;-;-;-	7148	106	97	57	56	108	103	123	130	107	105	170	192	41	36	99	138	19	22	132	146	58	55	41	43	219	227	111	121	37	38	41	42	9	13	60	57	124	128	120	141	45	54	144	146
ZNF610	chr19;chr19;chr19;chr19;chr19;chr19;chr19;chr19;chr19;chr19;chr19;chr19;chr19;chr19;chr19;chr19;chr19;chr19;chr19;chr19;chr19;chr19;chr19;chr19;chr19;chr19;chr19;chr19;chr19;chr19;chr19;chr19;chr19;chr19;chr19;chr19;chr19;chr19;chr19;chr19	52336245;52336304;52336308;52336312;52336362;52344078;52345429;52347093;52347707;52347707;52347707;52347707;52347707;52347707;52347707;52349145;52349145;52349154;52349154;52349154;52349154;52349154;52353682;52353682;52353682;52353682;52353682;52353682;52353682;52354251;52354251;52354251;52354251;52354251;52365698;52365698;52365698;52365698;52365698;52365698	52336506;52336506;52336506;52336506;52336506;52344146;52345546;52347255;52347944;52347944;52347944;52348212;52348049;52347944;52347831;52349235;52349235;52349235;52349235;52349235;52349235;52349235;52353808;52353808;52353808;52353808;52353808;52353808;52353808;52354379;52354315;52354379;52354379;52354379;52367122;52366858;52367122;52367778;52367113;52367122	+;+;+;+;+;+;+;+;+;+;+;+;+;+;+;+;+;+;+;+;+;+;+;+;+;+;+;+;+;+;+;+;+;+;+;+;+;+;+;+	3546	93	107	34	41	64	75	54	59	55	67	99	122	20	22	79	102	17	17	80	90	39	49	28	30	135	158	84	97	38	38	21	26	10	11	41	47	84	95	99	123	21	27	88	115
ZNF609	chr15;chr15;chr15;chr15;chr15;chr15;chr15;chr15;chr15;chr15;chr15;chr15;chr15;chr15;chr15;chr15;chr15;chr15	64460742;64499292;64499293;64502378;64622827;64622827;64643770;64654059;64670346;64670346;64670346;64673916;64673916;64678116;64680185;64680646;64681309;64681692	64460838;64500166;64503058;64502481;64623052;64623052;64643802;64654402;64670433;64670433;64670433;64674771;64676256;64678482;64680360;64680862;64681387;64686068	+;+;+;+;+;+;+;+;+;+;+;+;+;+;+;+;+;+	12112	600	533	188	191	316	326	473	474	373	389	501	529	124	130	502	536	56	65	358	367	262	275	127	133	895	926	448	466	137	158	140	148	77	77	240	256	502	503	485	491	208	196	504	548
ZNF608	chr5;chr5;chr5;chr5;chr5;chr5;chr5;chr5;chr5;chr5;chr5;chr5;chr5;chr5;chr5;chr5;chr5;chr5;chr5;chr5;chr5;chr5;chr5;chr5;chr5;chr5;chr5;chr5;chr5;chr5;chr5;chr5;chr5;chr5;chr5;chr5;chr5;chr5;chr5;chr5;chr5;chr5;chr5;chr5;chr5;chr5;chr5;chr5;chr5;chr5;chr5;chr5;chr5;chr5;chr5;chr5;chr5;chr5	124636913;124636916;124636917;124636917;124637278;124638782;124638782;124639133;124639133;124639133;124639133;124639133;124641252;124641252;124641252;124641252;124643511;124643511;124643511;124643511;124643511;124643511;124644244;124644244;124644244;124644244;124644244;124646679;124646679;124648237;124648263;124649610;124649610;124649610;124649610;124649610;124649610;124649610;124666271;124701014…	124637906;124637906;124637906;124637906;124637906;124638823;124638823;124639214;124639214;124639214;124639214;124639214;124641405;124641405;124641405;124641405;124643683;124643683;124643683;124643683;124643683;124643683;124644661;124644661;124644661;124644661;124644337;124649133;124649133;124649133;124649133;124649697;124649697;124649697;124649697;124649697;124649697;124649697;124666427;124701269…	-;-;-;-;-;-;-;-;-;-;-;-;-;-;-;-;-;-;-;-;-;-;-;-;-;-;-;-;-;-;-;-;-;-;-;-;-;-;-;-;-;-;-;-;-;-;-;-;-;-;-;-;-;-;-;-;-;-	6922	339	376	63	67	134	129	388	386	349	349	304	303	98	95	713	729	28	31	176	178	127	125	67	69	613	609	451	451	103	101	73	80	58	55	536	551	238	245	228	235	141	173	449	443
ZNF607	chr19;chr19;chr19;chr19;chr19;chr19;chr19;chr19;chr19;chr19;chr19;chr19;chr19;chr19;chr19;chr19;chr19;chr19;chr19;chr19;chr19;chr19	37696363;37696373;37699325;37699520;37699820;37706382;37707914;37707914;37707914;37709696;37709696;37709696;37709696;37711610;37711610;37711610;37711610;37719015;37719015;37719015;37719269;37719269	37699895;37699895;37699895;37699895;37699895;37706583;37708009;37708012;37708009;37709822;37709822;37709822;37709822;37711692;37711692;37711692;37711692;37719187;37719125;37719188;37719723;37719790	-;-;-;-;-;-;-;-;-;-;-;-;-;-;-;-;-;-;-;-;-;-	4740	90	104	29	33	61	63	88	96	63	79	66	85	27	29	107	130	5	7	60	63	40	44	32	33	115	131	75	76	18	21	12	20	15	15	44	52	80	90	92	100	36	31	129	143
ZNF606	chr19;chr19;chr19;chr19;chr19;chr19;chr19;chr19;chr19;chr19;chr19;chr19;chr19;chr19;chr19;chr19;chr19;chr19;chr19;chr19;chr19;chr19;chr19;chr19;chr19;chr19;chr19;chr19;chr19;chr19;chr19;chr19;chr19;chr19;chr19;chr19;chr19;chr19;chr19;chr19	57977053;57978265;57979154;57988207;57988207;57988207;57988595;57988595;57988595;57988676;57997396;57999264;57999808;57999808;58000224;58000571;58000683;58000683;58000683;58000683;58000683;58000683;58001157;58001289;58001289;58001289;58001289;58001289;58001289;58001289;58001289;58002396;58002396;58002396;58002396;58002396;58002780;58002780;58002780;58002780	57980279;57980279;57980279;57988302;57988302;57988302;57988721;57988721;57988721;57988721;57999896;57999896;57999896;57999896;58000739;58000739;58000739;58000739;58000739;58000739;58000739;58000739;58001370;58001370;58001370;58001370;58001370;58001370;58001370;58001370;58001370;58002795;58002746;58002819;58002827;58002782;58002817;58002819;58002819;58003349	-;-;-;-;-;-;-;-;-;-;-;-;-;-;-;-;-;-;-;-;-;-;-;-;-;-;-;-;-;-;-;-;-;-;-;-;-;-;-;-	7635	104	99	46	43	81	81	98	102	129	127	135	131	44	44	147	148	16	16	95	98	50	49	42	37	196	201	129	128	28	29	23	27	22	20	68	62	104	103	133	132	30	37	136	142
ZNF605	chr12;chr12;chr12;chr12;chr12;chr12;chr12;chr12;chr12;chr12;chr12;chr12;chr12;chr12;chr12;chr12;chr12;chr12;chr12;chr12;chr12;chr12	132918308;132921462;132926672;132932713;132932812;132933035;132933035;132933035;132944798;132945621;132945621;132945621;132945621;132945716;132948148;132948148;132948148;132956243;132956243;132956243;132956243;132956243	132927162;132927162;132927162;132932805;132933155;132933155;132933155;132933155;132945797;132945797;132945797;132945797;132945797;132945797;132948615;132948270;132948270;132956291;132956262;132956262;132956306;132956306	-;-;-;-;-;-;-;-;-;-;-;-;-;-;-;-;-;-;-;-;-;-	10824	481	500	113	115	183	179	216	225	170	169	231	240	58	52	202	217	33	30	170	172	150	154	58	61	415	422	201	204	68	69	49	47	37	37	101	102	148	156	201	198	114	102	781	812
ZNF603P	chr6	28176188	28176674	+	487	14	16	2	2	2	1	3	3	6	7	8	8	2	2	14	10	0	0	1	4	2	2	2	2	6	4	6	5	1	1	1	1	1	0	2	2	6	5	5	5	3	4	47	50
ZNF602P	chr6	28115628	28116551	+	924	2	2	1	1	1	1	5	12	8	8	9	6	6	5	6	4	3	1	5	5	3	2	2	1	10	6	7	3	5	3	1	1	2	4	2	2	6	6	13	13	12	4	7	8
ZNF600	chr19;chr19;chr19;chr19;chr19;chr19;chr19;chr19;chr19;chr19;chr19;chr19	52764195;52778826;52780653;52780828;52780829;52780992;52781317;52786595;52786595;52786595;52786595;52786595	52767772;52778907;52781055;52781055;52781055;52781464;52781464;52786700;52786724;52786771;52786791;52786763	-;-;-;-;-;-;-;-;-;-;-;-	4669	4	5	19	18	28	29	11	18	49	44	70	75	25	23	63	54	13	13	68	70	32	28	9	12	70	79	46	56	20	25	12	12	7	5	27	30	38	39	81	75	15	27	21	27
ZNF599	chr19;chr19;chr19;chr19;chr19;chr19;chr19;chr19;chr19;chr19;chr19;chr19;chr19;chr19	34758076;34762795;34766968;34767023;34767316;34767316;34769429;34769429;34769429;34769429;34772336;34772824;34772824;34772824	34760559;34765641;34767411;34767411;34767411;34767411;34769555;34769555;34769555;34769555;34773205;34773200;34773215;34773229	-;-;-;-;-;-;-;-;-;-;-;-;-;-	6796	27	14	67	58	60	61	59	61	89	78	150	128	32	27	126	108	17	16	117	102	54	41	42	38	170	153	115	95	49	39	28	25	11	10	49	46	109	101	126	113	62	53	56	48
ZNF598	chr16;chr16;chr16;chr16;chr16;chr16;chr16;chr16;chr16;chr16;chr16;chr16;chr16;chr16;chr16;chr16;chr16;chr16;chr16;chr16;chr16;chr16;chr16;chr16;chr16;chr16;chr16;chr16;chr16;chr16;chr16;chr16;chr16;chr16;chr16;chr16;chr16;chr16;chr16;chr16;chr16;chr16;chr16;chr16;chr16;chr16;chr16;chr16;chr16;chr16;chr16;chr16;chr16;chr16;chr16;chr16;chr16;chr16;chr16;chr16;chr16;chr16;chr16;chr16;chr16	1997654;1997654;1997655;1998153;1998232;1998424;1998702;1998702;1998702;1998702;1998702;1998965;1998965;1998965;1998965;1999496;1999496;1999496;1999496;1999496;1999500;1999894;2000010;2000391;2000391;2000391;2000409;2000409;2000409;2001004;2001004;2001004;2001004;2001004;2001004;2001004;2001583;2001583;2001583;2001583;2001583;2001592;2001592;2002206;2002206;2002206;2002206;2002206;2002206;2002521…	1998585;1998585;1999121;1998585;1998585;1998585;1998852;1998852;1998852;1998852;1998852;1999121;1999195;1999121;1999121;2000071;2000256;2000481;2000256;2000256;2000256;2000256;2000256;2000481;2000481;2000481;2000481;2000481;2000481;2001191;2001191;2001191;2001191;2001191;2001191;2001191;2001700;2001744;2001700;2001700;2001700;2001700;2001700;2002345;2002732;2002423;2002423;2002423;2002732;2002732…	-;-;-;-;-;-;-;-;-;-;-;-;-;-;-;-;-;-;-;-;-;-;-;-;-;-;-;-;-;-;-;-;-;-;-;-;-;-;-;-;-;-;-;-;-;-;-;-;-;-;-;-;-;-;-;-;-;-;-;-;-;-;-;-;-	4701	56	77	42	29	89	93	135	134	80	72	82	82	9	9	58	60	9	7	79	75	49	42	19	20	152	149	58	61	13	12	18	20	10	8	31	34	74	75	117	117	7	13	78	82
ZNF597	chr16;chr16;chr16;chr16	3432422;3440807;3443121;3443360	3437538;3440933;3443206;3443542	-;-;-;-	5513	34	41	38	49	47	52	34	36	98	74	74	79	17	16	92	85	11	12	81	85	58	38	21	25	87	83	74	74	16	19	19	17	13	14	44	42	55	52	106	106	29	30	70	73
ZNF596	chr8;chr8;chr8;chr8;chr8;chr8;chr8;chr8;chr8;chr8;chr8;chr8;chr8;chr8;chr8;chr8;chr8;chr8;chr8;chr8;chr8;chr8;chr8;chr8;chr8;chr8;chr8;chr8;chr8;chr8;chr8;chr8;chr8;chr8;chr8;chr8;chr8;chr8;chr8;chr8;chr8;chr8;chr8;chr8;chr8;chr8;chr8;chr8;chr8;chr8;chr8;chr8;chr8;chr8;chr8;chr8;chr8;chr8;chr8;chr8;chr8;chr8;chr8;chr8;chr8;chr8;chr8;chr8;chr8	232137;232137;232184;232200;232217;232238;232384;232397;232422;232442;232456;232586;240302;240635;240824;240824;240824;240824;240824;240824;240824;240824;240824;240824;240824;240824;242887;242887;242887;242887;242887;242887;242887;242887;242887;242887;242887;242887;242918;243722;243722;243722;243722;243722;243722;243722;243722;243722;243722;244619;244619;244619;244619;244619;244619;244619;244619;…	232267;232267;232415;232415;232267;232415;232624;232694;232694;232624;232624;233049;240496;240907;240907;240907;240907;240907;240907;240907;240907;240907;240907;240907;240907;240907;242900;243013;243005;243013;243013;243013;243013;243013;244701;243013;243013;243013;243013;243805;243805;243801;243805;243805;243858;243805;243805;243805;243805;244654;244701;244701;244701;244701;244701;244701;244701;…	+;+;+;+;+;+;+;+;+;+;+;+;+;+;+;+;+;+;+;+;+;+;+;+;+;+;+;+;+;+;+;+;+;+;+;+;+;+;+;+;+;+;+;+;+;+;+;+;+;+;+;+;+;+;+;+;+;+;+;+;+;+;+;+;+;+;+;+;+	6008	90	79	29	26	40	48	78	82	60	72	103	106	18	30	91	93	17	23	75	96	38	45	31	32	179	207	79	88	24	23	27	27	10	18	32	45	80	86	74	86	32	45	121	125
ZNF595	chr4;chr4;chr4;chr4;chr4;chr4;chr4;chr4;chr4;chr4;chr4;chr4;chr4;chr4;chr4;chr4	53285;53286;53295;53304;53329;59430;59430;59430;59430;60058;60058;60058;67840;85731;85731;85731	53491;53491;53491;53491;53491;59556;59556;59556;59556;60153;60514;60153;68500;87523;88211;87521	+;+;+;+;+;+;+;+;+;+;+;+;+;+;+;+	3933	81	88	21	45	35	57	60	86	50	97	59	154	12	43	62	127	5	22	52	135	37	62	22	47	106	205	49	119	25	72	23	34	11	14	21	51	46	87	56	198	16	17	198	192
ZNF594	chr17;chr17;chr17;chr17;chr17	5179536;5180078;5183951;5191432;5191748	5184397;5184276;5184276;5191862;5191883	-;-;-;-;-	5314	219	247	47	48	76	84	131	123	120	130	127	138	29	29	135	150	21	24	82	93	67	67	42	47	221	219	143	159	44	48	26	28	22	25	57	63	103	107	104	107	55	53	392	370
ZNF593	chr1;chr1;chr1;chr1;chr1	26169871;26169942;26170418;26170418;26170575	26170183;26170183;26170480;26170873;26170873	+;+;+;+;+	769	2	1	3	0	0	0	0	0	0	0	0	1	0	0	0	0	1	0	0	0	0	0	0	0	1	0	1	0	0	0	0	0	0	0	1	0	2	0	0	0	0	0	1	0
ZNF592	chr15;chr15;chr15;chr15;chr15;chr15;chr15;chr15;chr15;chr15;chr15;chr15;chr15;chr15;chr15;chr15;chr15;chr15;chr15;chr15;chr15;chr15;chr15;chr15;chr15;chr15;chr15;chr15;chr15;chr15	84748635;84764707;84778183;84778260;84782654;84782657;84782657;84790705;84790705;84790705;84797869;84797869;84797869;84798315;84798315;84798315;84798588;84798588;84798588;84799098;84799098;84799098;84799842;84799842;84799842;84801863;84801863;84801863;84803734;84804707	84748664;84764815;84778312;84778312;84784895;84784895;84784895;84790883;84790872;84790883;84798045;84798045;84798045;84798474;84798474;84798474;84798875;84798875;84798875;84799210;84799210;84799210;84799977;84799977;84799977;84802438;84806430;84806432;84803848;84804799	+;+;+;+;+;+;+;+;+;+;+;+;+;+;+;+;+;+;+;+;+;+;+;+;+;+;+;+;+;+	8134	188	250	75	70	175	160	280	256	226	225	215	220	58	54	265	278	27	27	198	207	112	118	71	69	400	412	184	194	72	77	77	83	39	39	154	150	229	246	243	254	81	94	224	222
ZNF589	chr3;chr3;chr3;chr3;chr3;chr3;chr3;chr3;chr3;chr3;chr3;chr3;chr3;chr3;chr3;chr3;chr3;chr3;chr3;chr3;chr3;chr3;chr3;chr3;chr3;chr3;chr3;chr3;chr3;chr3;chr3;chr3	48241100;48241100;48241101;48241106;48241129;48241155;48247625;48247625;48247625;48247625;48247625;48247625;48256587;48256711;48257929;48257929;48260813;48260813;48260813;48260813;48260813;48260813;48260813;48267915;48267915;48267915;48267918;48267918;48286246;48286246;48286246;48298955	48241214;48241214;48241214;48241214;48241214;48241214;48247677;48247677;48247677;48247677;48247677;48247677;48257022;48257022;48257961;48257961;48260939;48260939;48260939;48260939;48260939;48260939;48260939;48267981;48270969;48270987;48270990;48268160;48287627;48286630;48287627;48299253	+;+;+;+;+;+;+;+;+;+;+;+;+;+;+;+;+;+;+;+;+;+;+;+;+;+;+;+;+;+;+;+	5521	209	202	67	87	152	158	198	198	201	217	173	189	51	57	245	249	21	27	167	172	159	158	72	77	401	423	229	236	59	70	48	51	44	43	142	144	172	179	188	210	62	78	323	324
ZNF587P1	chr3;chr3	31794470;31795454	31795133;31796175	+;+	1386	5	1	11	13	16	15	29	29	30	28	62	57	16	15	72	68	6	8	37	36	19	19	6	4	69	63	44	42	35	32	14	15	5	5	23	23	43	47	42	40	28	27	18	13
ZNF587B	chr19;chr19;chr19;chr19;chr19;chr19;chr19;chr19;chr19;chr19;chr19	57819741;57820494;57830295;57830313;57839023;57839023;57839023;57840838;57840838;57840838;57844256	57819945;57820549;57830564;57830564;57839149;57839149;57839149;57842576;57841796;57842119;57846238	+;+;+;+;+;+;+;+;+;+;+	4380	132	133	17	14	67	77	120	119	63	76	59	57	23	27	57	67	9	11	34	37	62	67	26	29	155	166	69	74	19	19	27	25	13	12	32	38	51	59	49	51	33	27	220	225
ZNF587	chr19;chr19;chr19;chr19;chr19;chr19;chr19;chr19;chr19;chr19;chr19;chr19	57849857;57849860;57849860;57853776;57855969;57856104;57856107;57858576;57858576;57858576;57861285;57861794	57850071;57850071;57850071;57854108;57856233;57856233;57856233;57860210;57865112;57864041;57861473;57862158	+;+;+;+;+;+;+;+;+;+;+;+	7350	171	163	35	34	79	84	144	141	52	56	63	64	21	22	83	84	4	3	39	46	62	61	18	19	168	179	53	61	13	16	23	29	10	9	48	56	38	51	30	34	30	18	180	183
ZNF586	chr19;chr19;chr19;chr19;chr19;chr19;chr19;chr19;chr19;chr19;chr19;chr19;chr19;chr19;chr19;chr19;chr19	57769655;57769661;57769667;57769670;57769670;57769696;57774766;57776543;57776543;57778751;57778751;57778751;57790274;57790274;57799236;57814426;57819568	57769878;57769878;57769878;57769878;57769878;57769878;57774815;57776669;57776669;57780544;57780577;57780614;57790400;57790400;57799499;57814658;57819939	+;+;+;+;+;+;+;+;+;+;+;+;+;+;+;+;+	3261	175	151	32	31	72	79	141	130	59	68	78	100	21	25	96	127	8	13	44	60	48	56	36	45	155	172	66	86	22	31	28	31	9	9	40	42	63	87	71	110	24	31	221	222
ZNF585B	chr19;chr19;chr19;chr19;chr19;chr19;chr19;chr19;chr19;chr19;chr19;chr19;chr19;chr19;chr19;chr19;chr19;chr19;chr19;chr19;chr19;chr19;chr19;chr19;chr19;chr19;chr19;chr19;chr19;chr19;chr19;chr19;chr19;chr19;chr19;chr19;chr19;chr19;chr19	37181579;37184820;37184822;37187080;37187099;37189548;37189661;37189661;37189661;37189661;37189703;37189734;37190024;37190024;37190024;37190024;37190024;37190024;37190024;37190073;37195881;37198939;37198939;37198939;37198939;37199400;37207040;37207040;37207040;37207040;37207040;37207195;37210441;37210441;37210441;37210459;37210459;37210459;37217618	37187244;37187244;37186928;37187244;37187244;37189753;37189753;37189753;37189753;37189753;37189753;37189753;37190150;37190150;37190150;37190150;37190150;37190150;37190476;37190150;37196019;37199054;37199054;37199008;37199054;37199497;37207254;37207254;37207254;37207254;37207254;37207254;37210505;37210484;37210549;37210549;37210531;37210505;37218153	-;-;-;-;-;-;-;-;-;-;-;-;-;-;-;-;-;-;-;-;-;-;-;-;-;-;-;-;-;-;-;-;-;-;-;-;-;-;-	7538	120	116	38	43	84	89	73	91	75	78	111	125	35	36	106	109	11	9	73	78	52	48	25	29	159	152	91	98	43	39	24	26	13	20	41	39	82	87	108	123	51	35	160	182
ZNF585A	chr19;chr19;chr19;chr19;chr19;chr19;chr19;chr19;chr19;chr19;chr19;chr19;chr19;chr19;chr19;chr19;chr19;chr19;chr19;chr19;chr19;chr19;chr19;chr19;chr19;chr19;chr19;chr19;chr19;chr19;chr19;chr19;chr19;chr19;chr19	37106734;37108287;37109390;37111516;37114998;37115036;37145540;37147438;37150835;37151010;37155865;37155865;37155865;37155865;37155865;37156229;37156229;37156229;37156229;37156229;37165385;37165595;37165595;37169839;37169839;37169839;37169839;37169839;37169839;37172382;37172627;37172627;37172627;37172627;37172627	37107695;37108385;37109855;37111593;37115165;37115165;37153606;37153606;37150879;37153606;37155957;37155957;37155957;37155957;37155957;37156355;37156355;37156355;37156355;37156355;37165696;37165696;37165696;37170054;37170054;37170054;37170054;37170054;37170054;37172436;37172694;37172741;37172741;37172692;37172726	-;-;-;-;-;-;-;-;-;-;-;-;-;-;-;-;-;-;-;-;-;-;-;-;-;-;-;-;-;-;-;-;-;-;-	10758	93	103	48	47	100	103	142	147	169	158	203	198	56	56	205	209	30	30	168	163	73	84	53	52	359	343	187	171	72	73	37	41	46	41	82	76	171	177	205	190	87	69	194	198
ZNF584	chr19;chr19;chr19;chr19;chr19;chr19;chr19;chr19;chr19;chr19;chr19;chr19;chr19;chr19;chr19;chr19;chr19;chr19;chr19;chr19;chr19;chr19;chr19;chr19;chr19;chr19;chr19;chr19;chr19;chr19	58401504;58401571;58408625;58408674;58408688;58408689;58408752;58408777;58409941;58409965;58410006;58410006;58415524;58415524;58415524;58415524;58415524;58415524;58415524;58415524;58415615;58415793;58415793;58415819;58416811;58416811;58416811;58416811;58416811;58416811	58401662;58401662;58409165;58409206;58409165;58409165;58409165;58409165;58410091;58410091;58410091;58410091;58415646;58415621;58415646;58415646;58415646;58415552;58415646;58415646;58418323;58415940;58415940;58415940;58418327;58417091;58418310;58418327;58417011;58417119	+;+;+;+;+;+;+;+;+;+;+;+;+;+;+;+;+;+;+;+;+;+;+;+;+;+;+;+;+;+	3696	59	76	30	34	59	62	100	100	69	75	120	129	26	27	92	89	15	19	74	91	47	45	32	36	152	156	62	69	32	36	33	30	14	13	44	50	87	97	114	131	22	37	63	61
ZNF583	chr19;chr19;chr19;chr19;chr19;chr19;chr19;chr19;chr19;chr19;chr19;chr19;chr19;chr19;chr19;chr19;chr19;chr19;chr19;chr19;chr19;chr19;chr19;chr19;chr19;chr19;chr19;chr19;chr19;chr19;chr19;chr19	56397966;56398277;56404014;56404014;56404330;56404332;56404349;56404356;56407026;56407026;56407026;56407026;56407026;56407026;56407026;56413959;56413959;56413959;56413959;56413959;56413959;56414345;56414345;56414345;56414345;56414345;56422891;56422891;56422891;56422891;56423150;56433779	56398048;56398383;56404089;56404089;56404452;56404452;56404429;56404452;56407123;56407123;56407123;56407123;56407123;56407060;56407123;56414085;56414393;56414085;56414085;56414085;56414085;56414440;56414800;56414440;56414440;56414440;56423070;56427364;56423047;56425031;56423802;56436035	+;+;+;+;+;+;+;+;+;+;+;+;+;+;+;+;+;+;+;+;+;+;+;+;+;+;+;+;+;+;+;+	8060	85	86	38	40	68	76	72	70	91	92	117	136	31	35	120	124	19	18	100	108	39	42	31	31	183	201	94	106	28	30	22	21	13	11	53	54	78	78	110	122	49	47	153	157
ZNF582-AS1	chr19;chr19;chr19;chr19;chr19;chr19;chr19;chr19;chr19;chr19;chr19;chr19;chr19;chr19;chr19	56393656;56393718;56393733;56393747;56393811;56394217;56394217;56394217;56397881;56397881;56397881;56397881;56398277;56398277;56398894	56393676;56394441;56394053;56394053;56394038;56394433;56394441;56394441;56398048;56398048;56399172;56398152;56399168;56398383;56399168	+;+;+;+;+;+;+;+;+;+;+;+;+;+;+	2037	33	36	22	39	35	44	39	42	48	78	62	102	10	23	58	87	9	12	41	59	22	25	10	16	82	122	56	77	16	28	11	13	11	14	24	32	56	67	75	89	14	15	29	31
ZNF582	chr19;chr19;chr19;chr19;chr19;chr19;chr19;chr19;chr19;chr19;chr19;chr19;chr19;chr19;chr19;chr19;chr19;chr19;chr19;chr19;chr19;chr19;chr19;chr19;chr19;chr19;chr19;chr19;chr19;chr19;chr19;chr19;chr19;chr19	56375846;56382752;56383279;56383770;56384873;56384882;56389998;56390001;56390001;56390001;56390001;56390001;56390001;56390375;56390375;56390375;56390375;56390375;56390375;56390375;56391744;56391744;56391744;56391744;56391744;56391744;56391744;56393220;56393220;56393237;56393442;56393442;56393442;56393442	56376121;56385184;56385184;56385184;56385184;56385184;56390096;56390096;56390096;56390096;56390096;56390096;56390096;56390501;56390501;56390501;56390501;56390501;56390501;56390501;56391832;56391832;56391832;56391832;56391832;56391832;56391832;56393328;56393545;56393430;56393538;56393520;56393520;56393478	-;-;-;-;-;-;-;-;-;-;-;-;-;-;-;-;-;-;-;-;-;-;-;-;-;-;-;-;-;-;-;-;-;-	3350	22	40	17	13	21	24	35	36	37	38	55	46	7	11	35	40	10	8	33	38	23	18	18	14	66	64	52	39	8	9	12	10	10	8	16	20	38	36	49	50	17	18	41	46
ZNF581	chr19;chr19;chr19;chr19;chr19;chr19;chr19;chr19	55635459;55641031;55643547;55643810;55644553;55644553;55644553;55644553	55635712;55641183;55643774;55643840;55645621;55644990;55645622;55645622	+;+;+;+;+;+;+;+	1736	10	12	25	27	22	24	29	32	29	26	46	44	6	6	12	14	7	7	35	37	11	12	16	14	58	61	33	33	8	5	11	14	2	2	9	10	37	32	78	74	6	11	13	13
ZNF580	chr19;chr19;chr19;chr19;chr19;chr19;chr19;chr19;chr19;chr19;chr19	55635016;55640896;55640985;55641763;55642097;55642097;55642439;55642497;55642497;55642497;55642497	55635712;55641183;55641183;55643469;55642148;55642148;55642574;55642821;55643469;55643469;55642818	+;+;+;+;+;+;+;+;+;+;+	2692	64	51	45	42	54	58	82	79	53	50	71	66	7	7	39	32	9	9	84	73	51	47	15	15	151	138	56	50	13	14	24	20	5	4	27	28	65	61	111	110	18	18	44	46
ZNF579	chr19;chr19;chr19;chr19	55576770;55579594;55580795;55580795	55579641;55580039;55580845;55580821	-;-;-;-	3321	23	31	49	55	97	93	135	136	67	66	125	131	20	19	73	72	14	18	126	118	42	44	25	24	182	185	67	67	28	26	35	35	7	7	35	33	124	124	205	214	28	20	37	31
ZNF578	chr19;chr19;chr19;chr19;chr19;chr19;chr19;chr19;chr19;chr19;chr19;chr19;chr19;chr19;chr19;chr19;chr19;chr19;chr19;chr19;chr19	52453576;52453580;52453582;52453594;52453613;52456677;52456868;52456868;52456868;52456868;52457887;52457920;52457920;52491324;52492830;52501827;52501827;52504655;52504655;52510572;52510572	52453607;52453607;52458836;52453607;52453717;52456736;52456958;52456958;52456958;52456958;52458507;52458286;52458154;52491425;52492863;52501908;52501908;52504781;52504781;52511142;52512154	+;+;+;+;+;+;+;+;+;+;+;+;+;+;+;+;+;+;+;+;+	7189	9	13	41	46	81	80	31	34	96	97	127	126	20	23	105	111	21	24	124	126	45	46	31	34	171	167	116	120	51	51	23	21	23	23	38	36	110	104	149	158	59	55	41	45
ZNF577	chr19;chr19;chr19;chr19;chr19;chr19;chr19;chr19;chr19;chr19;chr19;chr19;chr19;chr19;chr19;chr19;chr19;chr19;chr19;chr19;chr19;chr19;chr19;chr19;chr19;chr19;chr19;chr19;chr19;chr19;chr19;chr19;chr19;chr19;chr19;chr19;chr19;chr19;chr19;chr19;chr19;chr19;chr19;chr19;chr19;chr19;chr19;chr19;chr19;chr19;chr19;chr19;chr19;chr19;chr19;chr19;chr19;chr19;chr19;chr19;chr19;chr19;chr19;chr19;chr19;chr19;chr…	51804816;51811457;51839893;51842821;51843189;51844758;51855802;51855804;51855804;51855810;51855810;51860904;51860904;51860904;51860904;51860904;51871282;51871628;51871999;51872457;51872550;51877282;51877282;51877282;51877282;51877282;51877282;51877282;51877282;51878389;51878389;51878389;51878389;51878389;51878389;51878389;51878389;51878397;51878401;51878443;51880323;51880323;51880323;51880323;518…	51805254;51811674;51840117;51842913;51843315;51844931;51855967;51855967;51855967;51855967;51855967;51860978;51861079;51860978;51860978;51860978;51873706;51871847;51873529;51873529;51873706;51877377;51877377;51877377;51877377;51877377;51877377;51878842;51877377;51878515;51878515;51878515;51878515;51878515;51878515;51878515;51878515;51878515;51878515;51878515;51880389;51880401;51880401;51880401;518…	-;-;-;-;-;-;-;-;-;-;-;-;-;-;-;-;-;-;-;-;-;-;-;-;-;-;-;-;-;-;-;-;-;-;-;-;-;-;-;-;-;-;-;-;-;-;-;-;-;-;-;-;-;-;-;-;-;-;-;-;-;-;-;-;-;-;-;-;-;-;-;-;-;-;-;-;-;-;-;-;-;-;-;-;-;-;-;-;-	7510	190	180	76	76	135	139	201	216	145	153	174	179	47	49	226	242	21	22	114	110	99	103	57	64	258	277	173	161	66	67	45	47	34	34	145	142	130	128	156	174	92	103	369	391
ZNF576	chr19;chr19;chr19;chr19;chr19;chr19;chr19;chr19;chr19;chr19;chr19;chr19;chr19;chr19;chr19;chr19;chr19;chr19;chr19	43596392;43596407;43596480;43596575;43596595;43596605;43596615;43597094;43597094;43597094;43597094;43597097;43597097;43598831;43598831;43598831;43598831;43598831;43598831	43596585;43597193;43596585;43596638;43596743;43596743;43596743;43597193;43597545;43597193;43597193;43597193;43597193;43601157;43599494;43599525;43599414;43600370;43600004	+;+;+;+;+;+;+;+;+;+;+;+;+;+;+;+;+;+;+	3481	29	42	32	33	51	43	59	38	59	60	83	85	14	12	51	48	11	9	56	53	30	26	20	24	95	97	60	56	16	18	19	20	7	7	19	22	47	47	74	75	20	15	48	44
ZNF575	chr19;chr19;chr19;chr19;chr19;chr19;chr19;chr19;chr19;chr19;chr19;chr19;chr19;chr19;chr19;chr19;chr19;chr19	43525497;43526427;43531805;43532964;43533204;43533413;43533436;43533795;43533795;43533795;43534337;43534337;43534337;43534406;43535029;43535029;43535029;43535029	43526238;43526626;43531880;43533110;43533521;43533521;43533521;43534266;43533902;43533902;43534501;43534501;43534501;43534501;43535801;43535252;43535735;43536130	+;+;+;+;+;+;+;+;+;+;+;+;+;+;+;+;+;+	3222	13	12	30	51	30	30	54	54	33	29	50	58	7	9	44	39	12	13	65	85	32	33	17	18	112	114	51	47	10	14	6	7	5	5	24	24	56	53	87	94	16	18	34	26
ZNF574	chr19;chr19;chr19;chr19;chr19;chr19;chr19;chr19;chr19	42068477;42070366;42074671;42074905;42076166;42078587;42078587;42078587;42078587	42068961;42071000;42074790;42075246;42076286;42078982;42081405;42081410;42081549	+;+;+;+;+;+;+;+;+	4666	56	66	67	60	95	89	140	130	112	94	159	149	27	27	72	75	26	25	131	129	60	54	39	36	301	291	90	86	29	30	33	26	15	17	49	41	118	117	214	198	36	30	52	43
ZNF573	chr19;chr19;chr19;chr19;chr19;chr19;chr19;chr19;chr19;chr19;chr19;chr19;chr19;chr19;chr19;chr19;chr19;chr19;chr19;chr19;chr19;chr19;chr19;chr19;chr19;chr19;chr19;chr19;chr19;chr19;chr19;chr19;chr19;chr19;chr19;chr19;chr19;chr19;chr19;chr19;chr19;chr19;chr19;chr19;chr19;chr19;chr19;chr19;chr19;chr19;chr19;chr19;chr19;chr19;chr19;chr19;chr19;chr19;chr19;chr19;chr19;chr19;chr19;chr19;chr19;chr19;chr…	37735833;37738287;37738287;37738302;37738302;37738302;37738302;37738302;37739906;37739946;37740061;37740084;37740084;37740641;37755201;37758476;37758476;37759047;37759047;37770005;37770005;37770005;37770005;37770005;37770005;37770005;37770005;37770005;37770039;37770407;37770407;37770407;37771564;37771564;37771564;37771564;37771564;37771564;37771564;37771564;37771564;37771564;37772938;37772938;377…	37736014;37740194;37740194;37740194;37740194;37740194;37740194;37740194;37740194;37740194;37740194;37740180;37740138;37740710;37755261;37758596;37758596;37759139;37759139;37770097;37770097;37770097;37770097;37770097;37770097;37770097;37770097;37770097;37770097;37770597;37770597;37770597;37771696;37771696;37771696;37771690;37771696;37771696;37771696;37771696;37771696;37771696;37772982;37772982;377…	-;-;-;-;-;-;-;-;-;-;-;-;-;-;-;-;-;-;-;-;-;-;-;-;-;-;-;-;-;-;-;-;-;-;-;-;-;-;-;-;-;-;-;-;-;-;-;-;-;-;-;-;-;-;-;-;-;-;-;-;-;-;-;-;-;-;-;-;-;-;-;-;-;-;-;-;-;-;-;-;-;-;-	4689	89	99	24	28	60	70	62	63	59	65	65	86	26	30	91	104	13	23	83	81	46	48	30	26	130	149	82	88	20	23	22	22	18	21	46	48	74	73	112	109	50	45	162	164
ZNF572	chr8;chr8;chr8	124973298;124975606;124976348	124973416;124975719;124979389	+;+;+	3275	6	8	23	22	32	32	15	15	59	63	57	70	10	12	84	93	14	16	62	72	25	26	22	25	95	101	68	71	36	41	13	12	11	12	39	42	63	67	70	73	38	26	28	31
ZNF571-AS1	chr19;chr19;chr19;chr19;chr19;chr19;chr19;chr19;chr19;chr19;chr19;chr19;chr19;chr19;chr19;chr19;chr19;chr19;chr19;chr19;chr19;chr19;chr19;chr19;chr19;chr19;chr19;chr19;chr19;chr19;chr19;chr19;chr19;chr19;chr19;chr19;chr19;chr19;chr19;chr19;chr19;chr19;chr19	37548914;37548928;37548947;37548951;37548967;37548975;37549533;37550862;37551371;37551372;37551377;37551412;37551605;37560393;37566031;37566031;37566031;37566031;37566031;37566031;37566440;37567618;37569850;37569850;37569850;37569850;37569850;37569850;37569850;37569850;37569942;37575495;37583483;37583483;37585084;37585084;37585339;37585339;37585339;37585339;37585339;37585339;37585339	37549155;37549155;37549155;37549155;37549155;37549155;37549614;37550991;37551665;37551665;37551665;37551665;37551665;37560874;37566089;37566089;37566089;37566089;37566089;37566089;37566484;37567750;37569996;37569996;37569996;37569996;37569996;37569996;37569996;37569996;37569996;37575822;37583561;37583834;37585161;37585456;37585577;37587348;37585374;37585436;37587348;37587348;37585759	+;+;+;+;+;+;+;+;+;+;+;+;+;+;+;+;+;+;+;+;+;+;+;+;+;+;+;+;+;+;+;+;+;+;+;+;+;+;+;+;+;+;+	4560	57	52	44	49	96	83	92	79	134	111	186	150	39	34	189	156	27	13	128	116	43	43	54	34	244	189	161	136	49	35	32	28	22	19	69	59	167	144	221	170	53	57	102	102
ZNF571	chr19;chr19;chr19;chr19;chr19;chr19;chr19;chr19;chr19;chr19;chr19;chr19;chr19;chr19;chr19;chr19;chr19;chr19;chr19;chr19;chr19;chr19;chr19;chr19;chr19	37554782;37562392;37563824;37564253;37564264;37564569;37566185;37583971;37583971;37583971;37583971;37583971;37583971;37586668;37586668;37586668;37586668;37586668;37594087;37594220;37594220;37594741;37594741;37594741;37594741	37556161;37563781;37566291;37566291;37566291;37566291;37566291;37584156;37584097;37584097;37584097;37584097;37584097;37586745;37586745;37586745;37586745;37586745;37594746;37594319;37594319;37594761;37594772;37594755;37594790	-;-;-;-;-;-;-;-;-;-;-;-;-;-;-;-;-;-;-;-;-;-;-;-;-	6206	96	84	28	22	55	43	76	54	58	44	81	71	19	21	78	73	13	11	68	62	25	25	13	13	119	103	76	76	33	21	11	8	19	16	31	29	65	67	102	77	28	36	114	98
ZNF570	chr19;chr19;chr19;chr19;chr19;chr19;chr19;chr19;chr19;chr19;chr19;chr19;chr19;chr19;chr19;chr19;chr19;chr19;chr19;chr19;chr19;chr19;chr19;chr19;chr19;chr19;chr19;chr19;chr19;chr19	37467585;37467772;37469058;37469080;37469356;37469419;37469477;37469477;37469571;37470174;37470304;37470304;37470304;37470304;37470304;37475881;37475881;37475881;37475881;37475881;37476339;37476339;37476339;37476339;37476339;37483879;37483879;37483879;37483879;37483879	37468044;37467926;37469557;37469557;37469557;37469557;37469557;37469557;37469655;37470234;37470387;37470387;37470387;37470387;37470339;37476007;37476007;37476007;37476007;37476007;37476493;37476434;37476493;37476434;37476434;37483960;37484067;37485358;37488652;37485320	+;+;+;+;+;+;+;+;+;+;+;+;+;+;+;+;+;+;+;+;+;+;+;+;+;+;+;+;+;+	6246	99	91	46	68	94	88	74	92	89	98	116	134	29	32	126	147	17	25	110	123	56	62	39	42	155	172	108	106	43	54	27	28	15	13	52	60	103	99	121	132	35	35	151	162
ZNF57	chr19;chr19;chr19;chr19;chr19;chr19;chr19;chr19;chr19;chr19;chr19;chr19;chr19;chr19;chr19;chr19;chr19;chr19;chr19;chr19;chr19;chr19;chr19	2900898;2900898;2907108;2907108;2912136;2915445;2915522;2915522;2915522;2915522;2915718;2916078;2916078;2916078;2916078;2916099;2916486;2916597;2916924;2916924;2916924;2916924;2916924	2901048;2901048;2907159;2907159;2912261;2915648;2915648;2915648;2915648;2915648;2915738;2916249;2916249;2916249;2916249;2916207;2916510;2916619;2918346;2917170;2918476;2917159;2918469	+;+;+;+;+;+;+;+;+;+;+;+;+;+;+;+;+;+;+;+;+;+;+	2327	19	28	14	13	32	36	23	19	43	40	53	45	17	12	51	46	10	8	61	48	22	23	14	15	63	68	50	42	12	13	12	8	7	9	23	26	48	44	67	65	11	15	24	24
ZNF569	chr19;chr19;chr19;chr19;chr19;chr19;chr19;chr19;chr19;chr19;chr19;chr19;chr19;chr19;chr19;chr19;chr19;chr19;chr19;chr19;chr19;chr19;chr19;chr19;chr19;chr19;chr19;chr19;chr19;chr19;chr19;chr19;chr19;chr19;chr19;chr19;chr19;chr19;chr19;chr19	37411155;37411155;37412555;37413949;37414185;37425629;37425868;37425868;37425868;37426252;37426252;37426252;37426252;37426252;37426339;37431559;37444907;37444907;37444907;37444907;37444907;37444907;37444907;37444907;37454834;37454834;37454834;37465313;37465313;37465313;37465313;37465313;37466739;37467084;37467084;37467084;37467087;37467259;37468981;37468981	37414419;37414419;37414419;37414419;37414419;37425963;37425963;37425963;37425963;37426378;37426378;37426378;37426378;37426378;37426378;37431647;37444964;37444964;37444964;37444964;37444964;37444959;37444964;37444964;37455073;37455075;37455073;37465473;37465473;37465473;37465473;37465473;37466804;37467208;37467290;37467437;37467229;37467461;37469275;37469270	-;-;-;-;-;-;-;-;-;-;-;-;-;-;-;-;-;-;-;-;-;-;-;-;-;-;-;-;-;-;-;-;-;-;-;-;-;-;-;-	5016	79	54	9	9	40	28	41	29	42	42	59	51	19	15	52	44	6	6	43	39	37	28	15	13	94	106	39	41	25	21	14	12	7	9	17	24	45	44	60	56	24	28	69	71
ZNF568	chr19;chr19;chr19;chr19;chr19;chr19;chr19;chr19;chr19;chr19;chr19;chr19;chr19;chr19;chr19;chr19;chr19;chr19;chr19;chr19;chr19;chr19;chr19;chr19;chr19;chr19;chr19;chr19;chr19;chr19;chr19;chr19;chr19;chr19;chr19;chr19;chr19;chr19;chr19;chr19;chr19;chr19;chr19;chr19;chr19;chr19;chr19;chr19;chr19;chr19;chr19;chr19;chr19;chr19;chr19;chr19;chr19;chr19;chr19;chr19;chr19;chr19;chr19;chr19;chr19;chr19;chr…	36916329;36916341;36916341;36916343;36916364;36916449;36916455;36917579;36917579;36917579;36917579;36917579;36917579;36917579;36922562;36922571;36922586;36922586;36922586;36925200;36925200;36925200;36925200;36925200;36925200;36925200;36925200;36931553;36936655;36936746;36936746;36936746;36936746;36936746;36936746;36936746;36936746;36936746;36937147;36937147;36937147;36937147;36937147;36937147;369…	36916591;36916591;36916591;36916591;36916591;36916591;36916591;36917648;36917648;36917648;36917648;36917648;36917648;36917648;36922846;36922846;36922846;36922846;36922846;36925258;36925258;36925258;36925258;36925258;36925258;36925258;36925258;36931645;36936872;36936872;36936872;36936872;36936872;36936872;36936872;36936824;36936872;36936872;36937242;36937242;36937242;36937242;36937242;36937242;369…	+;+;+;+;+;+;+;+;+;+;+;+;+;+;+;+;+;+;+;+;+;+;+;+;+;+;+;+;+;+;+;+;+;+;+;+;+;+;+;+;+;+;+;+;+;+;+;+;+;+;+;+;+;+;+;+;+;+;+;+;+;+;+;+;+;+;+;+;+;+;+;+;+;+;+;+;+;+;+;+;+;+;+;+;+;+;+;+;+	9437	190	188	65	75	152	158	145	161	136	148	192	223	42	41	232	240	32	37	142	159	95	104	64	64	325	332	162	172	70	81	44	48	28	31	82	96	172	189	208	225	100	72	375	241
ZNF567	chr19;chr19;chr19;chr19;chr19;chr19;chr19;chr19;chr19;chr19;chr19;chr19;chr19;chr19;chr19;chr19;chr19;chr19;chr19;chr19;chr19;chr19;chr19;chr19;chr19;chr19;chr19;chr19;chr19;chr19	36687612;36687628;36689400;36689401;36689401;36694802;36694802;36703681;36711240;36712386;36712386;36712386;36712386;36712440;36712482;36712781;36712781;36712781;36712781;36712781;36712781;36718948;36718948;36718948;36718948;36723189;36723189;36723189;36727093;36727523	36687634;36687686;36689497;36689497;36689497;36694876;36694876;36703736;36712512;36712512;36712512;36712732;36712512;36712512;36712512;36712867;36712867;36712867;36712867;36712867;36712867;36721321;36720561;36721326;36721327;36723252;36723347;36723346;36727214;36727701	+;+;+;+;+;+;+;+;+;+;+;+;+;+;+;+;+;+;+;+;+;+;+;+;+;+;+;+;+;+	4724	109	101	18	17	40	35	46	48	62	57	75	73	25	23	81	76	9	7	55	58	30	28	24	22	121	114	80	82	29	30	28	28	10	8	28	29	63	75	68	70	34	35	146	144
ZNF566	chr19;chr19;chr19;chr19;chr19;chr19;chr19;chr19;chr19;chr19;chr19;chr19;chr19;chr19;chr19;chr19;chr19;chr19;chr19;chr19;chr19;chr19;chr19;chr19;chr19;chr19;chr19;chr19;chr19;chr19;chr19;chr19;chr19;chr19;chr19;chr19;chr19;chr19;chr19;chr19;chr19	36445119;36445119;36447021;36447629;36447682;36449399;36449533;36449764;36456460;36472911;36472911;36472911;36472911;36472911;36472991;36473141;36473332;36473332;36473332;36473332;36473332;36476109;36476549;36476549;36476549;36476549;36476549;36476549;36476549;36476549;36476549;36489413;36489474;36489474;36489474;36489474;36489486;36489486;36489486;36489486;36489486	36450001;36446115;36450001;36450001;36450001;36449555;36450001;36450001;36456549;36473006;36473009;36473006;36473009;36473006;36473458;36473458;36473458;36473458;36473458;36473458;36473458;36476616;36476616;36476616;36476616;36476616;36476616;36476616;36476616;36476616;36476616;36489435;36489561;36489902;36489506;36489561;36489902;36489519;36489537;36489518;36489861	-;-;-;-;-;-;-;-;-;-;-;-;-;-;-;-;-;-;-;-;-;-;-;-;-;-;-;-;-;-;-;-;-;-;-;-;-;-;-;-;-	6481	112	97	23	22	35	35	61	60	54	54	74	70	22	19	67	58	11	10	66	63	39	32	23	17	116	109	62	54	20	21	22	21	10	11	26	26	59	49	71	62	31	25	108	113
ZNF565	chr19;chr19;chr19;chr19;chr19;chr19;chr19;chr19;chr19;chr19;chr19;chr19;chr19;chr19;chr19;chr19;chr19;chr19;chr19;chr19;chr19;chr19;chr19;chr19;chr19;chr19;chr19;chr19;chr19;chr19	36182060;36182294;36182294;36182992;36194233;36194233;36194233;36194233;36194296;36194625;36194827;36195030;36195030;36195030;36195030;36195030;36201977;36201977;36201977;36201977;36201977;36203447;36213019;36213252;36214622;36214622;36214622;36214622;36214888;36245476	36183733;36183733;36183733;36183733;36194328;36194328;36194328;36194328;36194328;36195156;36195156;36195156;36195156;36195156;36195156;36195156;36202050;36202050;36202050;36202050;36202050;36203542;36213130;36213392;36214663;36214655;36214873;36214673;36215081;36246257	-;-;-;-;-;-;-;-;-;-;-;-;-;-;-;-;-;-;-;-;-;-;-;-;-;-;-;-;-;-	3953	60	49	46	48	47	45	60	58	100	88	141	120	22	18	194	175	13	13	101	95	42	34	28	30	132	125	118	114	43	36	35	26	13	14	94	92	94	83	125	115	45	60	80	85
ZNF564	chr19;chr19;chr19;chr19;chr19;chr19;chr19;chr19;chr19;chr19;chr19;chr19;chr19;chr19;chr19;chr19;chr19;chr19	12525370;12527858;12527907;12528304;12528304;12528304;12528570;12528570;12528570;12541425;12548713;12550242;12550463;12551330;12551330;12551330;12551330;12551330	12527916;12527916;12527916;12528364;12528364;12528364;12528696;12528696;12528696;12541537;12548862;12550652;12550652;12551432;12551434;12551467;12551542;12551529	-;-;-;-;-;-;-;-;-;-;-;-;-;-;-;-;-;-	3622	7	4	5	12	8	16	5	9	11	14	9	19	5	7	15	15	2	3	15	22	7	9	6	5	28	32	18	27	4	2	7	9	3	5	4	4	13	19	22	26	5	5	9	8
ZNF563	chr19;chr19;chr19;chr19;chr19;chr19;chr19;chr19;chr19;chr19;chr19;chr19;chr19;chr19;chr19;chr19;chr19;chr19;chr19	12317477;12319179;12319187;12319430;12319542;12321272;12321272;12321272;12321272;12322585;12322585;12322585;12322585;12324919;12324919;12333480;12333480;12333480;12333480	12319833;12319665;12319311;12319833;12319833;12321332;12321332;12321332;12321332;12322711;12322711;12322711;12322711;12324979;12324979;12333502;12333720;12333688;12333492	-;-;-;-;-;-;-;-;-;-;-;-;-;-;-;-;-;-;-	2847	49	34	15	17	24	24	35	39	36	40	50	63	10	12	41	48	4	6	32	37	21	25	9	10	59	76	66	65	13	19	9	9	7	11	47	50	34	40	48	53	15	18	56	66
ZNF562	chr19;chr19;chr19;chr19;chr19;chr19;chr19;chr19;chr19;chr19;chr19;chr19;chr19;chr19;chr19;chr19;chr19;chr19;chr19;chr19;chr19;chr19;chr19;chr19;chr19;chr19;chr19;chr19;chr19;chr19;chr19;chr19;chr19;chr19;chr19;chr19;chr19;chr19;chr19	9641808;9652279;9652713;9652821;9653708;9653758;9656547;9656547;9656547;9656547;9656547;9656547;9658009;9658009;9658009;9658009;9658009;9659379;9659379;9659379;9659379;9659379;9659463;9660720;9660720;9660720;9660720;9660720;9660720;9660720;9660720;9674632;9675015;9675015;9675015;9675015;9675015;9675015;9675015	9653881;9653881;9653878;9653878;9653881;9653881;9656653;9656653;9656653;9656653;9656653;9656653;9658135;9658135;9658135;9658135;9658135;9659467;9659467;9659467;9659467;9659467;9659467;9660874;9660821;9660874;9660874;9660874;9660874;9660874;9660874;9675048;9675086;9675080;9675052;9675082;9675080;9675058;9675044	-;-;-;-;-;-;-;-;-;-;-;-;-;-;-;-;-;-;-;-;-;-;-;-;-;-;-;-;-;-;-;-;-;-;-;-;-;-;-	13007	128	150	34	38	86	87	114	118	108	98	116	100	28	26	118	112	18	15	83	85	60	58	30	31	207	189	134	109	37	30	34	33	29	29	54	53	92	88	114	111	40	54	236	211
ZNF561-AS1	chr19;chr19;chr19;chr19;chr19;chr19;chr19;chr19;chr19;chr19;chr19;chr19;chr19;chr19;chr19;chr19;chr19;chr19;chr19;chr19;chr19;chr19;chr19;chr19;chr19;chr19;chr19;chr19;chr19	9621291;9621503;9621505;9621505;9621517;9621519;9621547;9621553;9626784;9626784;9626784;9626784;9627716;9627716;9632228;9632228;9632228;9632228;9632228;9632228;9632228;9632228;9633460;9633460;9633460;9633460;9633460;9643436;9645074	9621350;9621645;9621645;9621645;9621645;9621645;9621645;9621645;9626860;9626860;9626860;9626860;9627806;9627806;9632651;9632417;9632372;9632417;9632417;9632417;9632417;9632417;9633528;9634862;9634721;9633614;9633885;9645896;9645489	+;+;+;+;+;+;+;+;+;+;+;+;+;+;+;+;+;+;+;+;+;+;+;+;+;+;+;+;+	4659	33	28	30	21	27	21	40	26	38	34	74	72	15	13	53	50	10	7	54	49	38	29	21	21	93	80	51	47	18	12	31	20	15	9	30	23	52	54	94	79	18	23	40	29
ZNF561	chr19;chr19;chr19;chr19;chr19;chr19;chr19;chr19;chr19;chr19;chr19;chr19;chr19;chr19;chr19;chr19;chr19;chr19;chr19;chr19;chr19;chr19;chr19;chr19;chr19;chr19;chr19;chr19;chr19;chr19;chr19;chr19;chr19;chr19;chr19;chr19;chr19;chr19;chr19;chr19;chr19;chr19;chr19;chr19;chr19;chr19;chr19;chr19;chr19;chr19;chr19;chr19;chr19;chr19;chr19;chr19;chr19;chr19;chr19;chr19;chr19;chr19;chr19;chr19;chr19;chr19;chr…	9604680;9607326;9607332;9609756;9610816;9610937;9610956;9611029;9611106;9611208;9614021;9614021;9614021;9614021;9614021;9614021;9614021;9614021;9614021;9614059;9616977;9617045;9617045;9617045;9617045;9617045;9617045;9617045;9617045;9617049;9617052;9617058;9617119;9617162;9617202;9617621;9617621;9617621;9617630;9617812;9618063;9618091;9618091;9618091;9618091;9618091;9618091;9618091;9618091;9618091…	9604932;9611336;9611336;9611336;9611336;9611336;9611336;9611336;9611336;9611336;9614103;9614103;9614280;9614103;9614103;9614103;9614103;9614103;9614103;9614103;9617171;9617171;9617411;9617226;9617171;9617171;9617171;9617171;9617171;9617171;9617171;9617171;9617226;9617171;9617226;9617768;9617758;9617758;9617758;9618179;9618179;9618179;9618179;9618179;9618179;9618179;9618179;9618179;9618179;9618179…	-;-;-;-;-;-;-;-;-;-;-;-;-;-;-;-;-;-;-;-;-;-;-;-;-;-;-;-;-;-;-;-;-;-;-;-;-;-;-;-;-;-;-;-;-;-;-;-;-;-;-;-;-;-;-;-;-;-;-;-;-;-;-;-;-;-;-;-;-;-;-;-;-;-;-;-;-;-;-;-;-;-;-;-;-;-;-;-;-;-;-;-;-;-;-;-;-;-;-	6467	54	56	19	20	51	53	67	60	54	50	61	66	15	14	62	71	12	14	69	71	40	38	17	17	108	122	63	74	18	17	18	22	12	13	38	43	56	60	72	80	19	18	116	119
ZNF560	chr19;chr19;chr19;chr19;chr19;chr19;chr19;chr19;chr19;chr19;chr19;chr19;chr19	9466507;9468165;9469105;9469105;9469630;9469630;9470392;9471296;9473179;9474199;9475284;9498128;9498538	9468334;9468334;9469187;9469187;9469892;9469710;9470518;9471378;9473259;9474325;9475369;9498215;9498607	-;-;-;-;-;-;-;-;-;-;-;-;-	2836	4	2	9	6	18	21	9	10	34	26	53	57	11	12	38	50	9	7	36	48	14	17	11	10	51	51	33	38	21	22	10	11	4	4	13	17	39	37	47	58	23	23	11	6
ZNF559-ZNF177	chr19;chr19;chr19;chr19;chr19;chr19;chr19;chr19;chr19;chr19;chr19;chr19;chr19;chr19;chr19;chr19;chr19;chr19;chr19;chr19;chr19;chr19;chr19;chr19;chr19;chr19;chr19;chr19;chr19;chr19;chr19;chr19;chr19;chr19;chr19;chr19;chr19;chr19;chr19;chr19;chr19;chr19;chr19;chr19;chr19;chr19;chr19;chr19;chr19;chr19;chr19;chr19;chr19;chr19;chr19;chr19;chr19;chr19;chr19;chr19;chr19;chr19;chr19;chr19;chr19;chr19;chr…	9324174;9324177;9324179;9324179;9324179;9324197;9324197;9324197;9324198;9324202;9324224;9324291;9324295;9324341;9324695;9324695;9324695;9324695;9324695;9324695;9324695;9324695;9324695;9324695;9324695;9324695;9324695;9324695;9324712;9324712;9330115;9333015;9333015;9337796;9337796;9337796;9338494;9338494;9338494;9338494;9338494;9338494;9339193;9339193;9339193;9339193;9341102;9341102;9341102;9341102…	9324228;9324228;9324228;9324228;9324228;9324228;9324228;9324228;9324228;9324228;9324228;9324404;9324404;9324404;9324780;9324780;9324780;9324780;9324780;9324780;9324780;9324780;9324780;9324780;9324780;9324780;9324780;9324780;9324780;9324780;9330189;9333113;9333113;9337858;9337858;9338017;9338582;9338582;9338582;9338582;9338582;9338582;9339319;9339319;9339319;9339319;9341184;9341184;9341184;9341184…	+;+;+;+;+;+;+;+;+;+;+;+;+;+;+;+;+;+;+;+;+;+;+;+;+;+;+;+;+;+;+;+;+;+;+;+;+;+;+;+;+;+;+;+;+;+;+;+;+;+;+;+;+;+;+;+;+;+;+;+;+;+;+;+;+;+;+;+;+;+;+;+;+;+;+;+;+;+;+;+;+;+;+;+;+;+;+;+;+;+;+;+;+;+;+;+;+;+;+;+;+;+;+;+;+;+;+;+;+;+;+;+;+;+;+;+;+;+;+;+;+;+;+;+;+;+;+;+;+	4276	19	27	1	0	12	7	8	9	6	5	13	7	2	0	8	4	2	2	13	6	9	10	5	1	24	17	7	6	4	4	1	1	2	0	3	4	5	5	12	2	4	1	17	10
ZNF559	chr19;chr19;chr19;chr19;chr19;chr19;chr19;chr19;chr19;chr19;chr19;chr19;chr19;chr19;chr19;chr19;chr19;chr19;chr19;chr19;chr19;chr19;chr19;chr19;chr19;chr19;chr19;chr19;chr19;chr19;chr19;chr19;chr19;chr19;chr19;chr19;chr19;chr19;chr19;chr19;chr19;chr19;chr19;chr19;chr19;chr19;chr19;chr19;chr19;chr19;chr19;chr19;chr19;chr19;chr19;chr19;chr19;chr19;chr19;chr19;chr19;chr19;chr19;chr19;chr19;chr19;chr…	9323772;9323772;9324179;9324179;9324179;9324179;9324197;9324197;9324222;9324226;9324231;9324252;9324307;9324695;9324695;9324695;9324695;9324695;9324695;9324695;9324695;9324695;9324695;9324695;9333015;9337715;9337796;9337796;9337796;9337796;9337796;9337796;9337796;9337796;9338494;9338494;9338494;9338494;9338494;9338494;9338494;9338494;9338494;9338494;9338494;9339193;9339193;9339193;9339193;9339193…	9324228;9324228;9324228;9324228;9324228;9324228;9324228;9324228;9324267;9324404;9324404;9324780;9324404;9324780;9324780;9324780;9324780;9324780;9324780;9324780;9324780;9324780;9324780;9324780;9333113;9338017;9337858;9337858;9338017;9338017;9338017;9337865;9337858;9337858;9338582;9338582;9338582;9338582;9338582;9338582;9338582;9338582;9338582;9338582;9338582;9339318;9339319;9339319;9339319;9339319…	+;+;+;+;+;+;+;+;+;+;+;+;+;+;+;+;+;+;+;+;+;+;+;+;+;+;+;+;+;+;+;+;+;+;+;+;+;+;+;+;+;+;+;+;+;+;+;+;+;+;+;+;+;+;+;+;+;+;+;+;+;+;+;+;+;+;+;+;+;+;+;+;+;+;+;+;+;+	6783	117	147	15	23	52	65	85	93	80	83	70	82	26	28	72	88	10	12	61	52	45	47	26	27	137	142	75	81	13	17	24	28	22	24	29	30	55	55	45	55	27	30	175	189
ZNF558	chr19;chr19;chr19;chr19;chr19;chr19;chr19;chr19;chr19;chr19;chr19;chr19;chr19;chr19;chr19;chr19;chr19;chr19;chr19;chr19;chr19;chr19;chr19;chr19;chr19;chr19;chr19;chr19;chr19;chr19;chr19;chr19;chr19;chr19;chr19;chr19;chr19;chr19;chr19;chr19;chr19	8806170;8809706;8810938;8812561;8812561;8812561;8813127;8813127;8813127;8821180;8821180;8821180;8821442;8822003;8822003;8822629;8822629;8822629;8822708;8824082;8824082;8824082;8824181;8824280;8825002;8825002;8825002;8825002;8825002;8830770;8830770;8831144;8831318;8831318;8831318;8831318;8832079;8832079;8832209;8832209;8832209	8812063;8812063;8812063;8812643;8812643;8812643;8813222;8813222;8813222;8821306;8821306;8821306;8822091;8822091;8822091;8822724;8822889;8822724;8822724;8824417;8824417;8824417;8824417;8824417;8825108;8825108;8825108;8825099;8825108;8830891;8830891;8831401;8831401;8831401;8831401;8831401;8832314;8832269;8832242;8832304;8832328	-;-;-;-;-;-;-;-;-;-;-;-;-;-;-;-;-;-;-;-;-;-;-;-;-;-;-;-;-;-;-;-;-;-;-;-;-;-;-;-;-	8184	61	58	51	51	75	84	71	78	114	113	190	204	41	45	142	159	16	20	159	153	66	67	49	55	244	235	145	156	40	42	47	50	21	20	57	60	121	122	196	202	60	64	87	83
ZNF557	chr19;chr19;chr19;chr19;chr19;chr19;chr19;chr19;chr19;chr19;chr19;chr19;chr19;chr19;chr19;chr19	7069444;7069705;7070562;7070562;7074996;7074996;7075655;7075676;7076381;7076381;7081360;7081360;7081970;7081970;7082878;7082878	7069773;7069773;7070653;7070653;7075105;7075105;7075743;7075743;7076507;7076507;7081455;7081455;7082052;7082052;7087968;7084218	+;+;+;+;+;+;+;+;+;+;+;+;+;+;+;+	6018	82	88	27	27	57	56	89	83	63	67	77	77	20	20	55	45	8	10	46	53	48	52	20	21	126	129	75	78	15	22	32	29	20	19	33	35	52	54	78	78	30	43	128	126
ZNF556	chr19;chr19;chr19;chr19;chr19;chr19;chr19;chr19;chr19;chr19;chr19;chr19	2867335;2867335;2867335;2873496;2873496;2873496;2876093;2876093;2876093;2877273;2877273;2877276	2867424;2867424;2867424;2873622;2873622;2873618;2876276;2876276;2876276;2883445;2877442;2878517	+;+;+;+;+;+;+;+;+;+;+;+	6574	9	10	31	26	48	44	27	18	75	71	103	97	15	14	72	71	21	19	101	88	30	28	27	26	118	115	84	82	30	26	16	17	7	5	35	36	65	68	87	74	26	33	19	19
ZNF555	chr19;chr19;chr19;chr19;chr19;chr19;chr19;chr19;chr19;chr19;chr19;chr19	2841435;2841437;2841444;2850587;2850587;2850587;2851468;2851468;2851468;2852380;2852380;2852383	2841575;2841483;2841575;2850713;2850713;2850713;2851651;2851651;2851651;2852496;2860484;2854209	+;+;+;+;+;+;+;+;+;+;+;+	8557	79	93	37	40	90	90	126	105	117	116	131	121	34	33	148	147	16	14	110	103	85	77	38	34	208	208	137	139	21	25	26	25	19	20	84	84	89	84	116	109	39	46	160	174
ZNF554	chr19;chr19;chr19;chr19;chr19;chr19;chr19;chr19;chr19;chr19;chr19;chr19;chr19;chr19;chr19;chr19;chr19;chr19;chr19	2819874;2819919;2819950;2823040;2823040;2823040;2826250;2827617;2827617;2827617;2830558;2832303;2832303;2832303;2833163;2833681;2833681;2833681;2833681	2820124;2820124;2820124;2823112;2823112;2823112;2826346;2827743;2827743;2827743;2832494;2832494;2832494;2832494;2833269;2834154;2835772;2835773;2835471	+;+;+;+;+;+;+;+;+;+;+;+;+;+;+;+;+;+;+	4685	93	93	25	25	78	75	105	93	57	56	71	66	15	13	61	55	12	11	75	78	43	43	35	32	167	145	75	66	23	19	25	20	7	5	36	30	73	66	105	99	17	14	71	64
ZNF552	chr19;chr19;chr19;chr19;chr19;chr19;chr19;chr19;chr19;chr19	57803841;57807082;57807909;57813059;57813294;57813294;57813294;57814533;57814711;57814711	57804064;57809103;57809103;57813420;57813420;57813404;57813420;57814913;57814913;57814913	-;-;-;-;-;-;-;-;-;-	2989	98	99	13	10	52	55	91	91	42	38	39	49	10	15	55	52	3	3	24	34	42	42	17	17	125	116	42	44	11	13	16	18	6	7	35	38	57	63	50	53	13	14	82	86
ZNF551	chr19;chr19;chr19;chr19;chr19;chr19;chr19;chr19;chr19;chr19;chr19	57681969;57681979;57682007;57682035;57685262;57685262;57685262;57686481;57686481;57686481;57717167	57682122;57682244;57682244;57682244;57685385;57685385;57685385;57690654;57686835;57688028;57717301	+;+;+;+;+;+;+;+;+;+;+	4709	41	50	36	25	52	37	74	64	71	64	75	51	20	18	57	51	9	4	67	48	39	37	17	16	133	114	66	52	17	10	17	14	6	6	32	32	73	57	91	65	34	35	82	84
ZNF550	chr19;chr19;chr19;chr19;chr19;chr19;chr19;chr19;chr19;chr19;chr19;chr19;chr19;chr19;chr19;chr19;chr19;chr19;chr19;chr19;chr19;chr19;chr19;chr19;chr19;chr19;chr19;chr19;chr19;chr19;chr19;chr19;chr19	57535257;57541836;57541840;57541840;57541840;57542636;57543651;57543651;57544237;57546457;57546457;57546457;57546457;57546457;57546763;57552627;57552627;57552627;57552627;57552627;57555998;57556231;57556231;57556231;57556231;57556231;57556231;57559656;57559656;57559656;57559656;57559656;57559656	57535391;57543243;57543243;57543243;57543243;57544583;57544583;57544583;57544583;57547993;57547993;57547993;57547993;57547993;57547993;57552722;57552722;57552722;57552722;57552722;57556357;57556360;57556357;57556357;57556357;57556357;57556357;57559860;57559863;57559863;57559863;57559863;57559812	-;-;-;-;-;-;-;-;-;-;-;-;-;-;-;-;-;-;-;-;-;-;-;-;-;-;-;-;-;-;-;-;-	5087	125	125	30	33	47	56	81	75	67	69	91	94	30	33	94	100	15	19	86	91	45	47	37	39	135	146	80	83	28	39	17	19	15	16	44	49	91	94	103	132	41	29	163	159
ZNF549	chr19;chr19;chr19;chr19;chr19;chr19;chr19;chr19;chr19;chr19;chr19;chr19;chr19	57527325;57527393;57527421;57527426;57531070;57531070;57535144;57535144;57535144;57537204;57537204;57552385;57552385	57527606;57527606;57527606;57527606;57531108;57531108;57535270;57535270;57535270;57540876;57540763;57557542;57552754	+;+;+;+;+;+;+;+;+;+;+;+;+	9279	150	159	63	62	104	97	128	124	113	99	177	181	33	34	166	185	21	24	128	125	85	87	40	46	300	293	157	149	46	51	41	40	20	19	64	66	133	134	190	187	78	64	292	290
ZNF548	chr19;chr19;chr19;chr19;chr19;chr19;chr19;chr19;chr19;chr19;chr19;chr19;chr19;chr19;chr19;chr19;chr19;chr19;chr19;chr19;chr19;chr19;chr19;chr19;chr19;chr19;chr19;chr19;chr19;chr19;chr19;chr19;chr19;chr19;chr19;chr19;chr19;chr19;chr19;chr19;chr19;chr19;chr19;chr19;chr19;chr19;chr19;chr19;chr19	57389850;57389875;57389875;57389884;57389897;57389965;57390005;57390005;57390283;57390453;57390722;57390722;57390722;57390746;57392788;57392801;57392801;57392801;57394043;57394188;57394188;57394188;57394188;57394188;57394188;57394188;57394188;57394188;57396905;57397048;57397048;57397048;57397048;57397048;57397048;57397048;57397048;57397048;57397048;57397048;57398413;57398430;57398430;57398430;573…	57390114;57390114;57390114;57390114;57390114;57390114;57390114;57390114;57390416;57390845;57390845;57390845;57390845;57390845;57392948;57392948;57392948;57392948;57394223;57394223;57394223;57394223;57394223;57394223;57394223;57394223;57394223;57394223;57397174;57397174;57397157;57397174;57397164;57397174;57397174;57397174;57397174;57397351;57397174;57397174;57398598;57398621;57398818;57398436;573…	+;+;+;+;+;+;+;+;+;+;+;+;+;+;+;+;+;+;+;+;+;+;+;+;+;+;+;+;+;+;+;+;+;+;+;+;+;+;+;+;+;+;+;+;+;+;+;+;+	6161	93	89	33	33	62	62	78	84	59	70	75	79	19	19	91	92	15	16	69	69	42	49	26	24	186	193	76	76	30	28	16	15	15	18	50	48	72	76	64	78	24	39	162	187
ZNF547	chr19;chr19;chr19;chr19;chr19;chr19;chr19;chr19;chr19;chr19;chr19;chr19;chr19	57363477;57363566;57368079;57368544;57368544;57370973;57371629;57371782;57371782;57371782;57377128;57377128;57377128	57363703;57363703;57368579;57368579;57368579;57371094;57371908;57371882;57371908;57371908;57377417;57377211;57379565	+;+;+;+;+;+;+;+;+;+;+;+;+	3568	46	32	14	24	24	40	19	19	27	33	46	69	11	9	42	48	8	10	48	61	24	28	13	15	74	97	34	43	17	18	5	7	4	5	11	21	30	39	55	76	12	14	68	77
ZNF546	chr19;chr19;chr19;chr19;chr19;chr19;chr19;chr19;chr19;chr19;chr19;chr19;chr19;chr19;chr19;chr19;chr19;chr19;chr19;chr19;chr19;chr19;chr19;chr19;chr19;chr19;chr19;chr19;chr19;chr19;chr19;chr19;chr19;chr19;chr19;chr19;chr19;chr19;chr19;chr19;chr19;chr19;chr19;chr19;chr19;chr19;chr19;chr19;chr19	39984134;39993410;39994814;39997036;39997036;39997038;39997060;39997063;39997076;39997120;39997236;39997861;39997861;39997861;39997861;39997861;39997861;39997861;39997861;39997861;39998248;39998248;39998248;39998248;39998248;39998248;39998248;39999601;39999601;40006096;40006096;40006096;40006096;40006096;40007274;40007274;40007274;40007274;40007274;40008470;40008470;40008470;40008470;40008470;400…	39984271;39993571;39994991;39997157;39997157;39997157;39997157;39997157;39997157;39997157;39997269;39997915;39997915;39997915;39997915;39997915;39997915;39997915;39997915;39997915;39998550;39998410;39998410;39998332;39998332;39998332;39998303;39999830;39999670;40006182;40006182;40006182;40006182;40006182;40007400;40007400;40007400;40007400;40007400;40008545;40008565;40008565;40008565;40008565;400…	+;+;+;+;+;+;+;+;+;+;+;+;+;+;+;+;+;+;+;+;+;+;+;+;+;+;+;+;+;+;+;+;+;+;+;+;+;+;+;+;+;+;+;+;+;+;+;+;+	9007	2	9	1	0	1	1	0	3	0	0	0	0	0	0	1	1	0	0	1	1	3	2	0	0	5	3	0	0	1	1	2	2	1	2	1	1	0	0	0	0	0	0	7	3
ZNF544	chr19;chr19;chr19;chr19;chr19;chr19;chr19;chr19;chr19;chr19;chr19;chr19;chr19;chr19;chr19;chr19;chr19;chr19;chr19;chr19;chr19;chr19;chr19;chr19;chr19;chr19;chr19;chr19;chr19;chr19;chr19;chr19;chr19;chr19;chr19;chr19;chr19;chr19;chr19;chr19;chr19;chr19;chr19;chr19;chr19;chr19;chr19;chr19;chr19;chr19;chr19;chr19;chr19;chr19;chr19;chr19;chr19;chr19;chr19;chr19;chr19;chr19;chr19;chr19;chr19;chr19;chr…	58228594;58228914;58228914;58228914;58228914;58228919;58228941;58228975;58229465;58229465;58229465;58229465;58229465;58229465;58229465;58229465;58229468;58229468;58229468;58229468;58229468;58229468;58229468;58229468;58229468;58229471;58229953;58229953;58230394;58230394;58230394;58230394;58230394;58230394;58230394;58230394;58230394;58230394;58230394;58230394;58231772;58243962;58243963;58243965;582…	58228946;58228946;58228946;58228946;58228946;58228946;58229256;58229256;58229570;58229570;58229570;58229570;58229530;58229570;58229530;58229530;58229570;58229570;58229570;58229570;58229570;58229570;58229986;58229570;58229570;58229570;58230072;58230296;58230462;58230462;58230462;58230462;58230497;58230497;58230462;58230462;58230462;58230462;58230462;58230462;58231820;58244056;58244056;58244056;582…	+;+;+;+;+;+;+;+;+;+;+;+;+;+;+;+;+;+;+;+;+;+;+;+;+;+;+;+;+;+;+;+;+;+;+;+;+;+;+;+;+;+;+;+;+;+;+;+;+;+;+;+;+;+;+;+;+;+;+;+;+;+;+;+;+;+;+;+;+;+;+;+;+;+;+;+;+;+;+;+;+;+;+;+;+;+;+;+;+;+;+;+;+;+;+;+;+;+;+;+;+;+	7130	196	180	42	40	116	115	156	150	101	108	117	122	28	27	153	144	17	18	78	78	75	75	38	38	258	255	130	119	27	26	32	31	20	24	72	74	103	102	141	129	30	42	249	243
ZNF543	chr19;chr19;chr19;chr19	57320509;57323682;57326633;57327704	57320871;57323808;57326728;57330776	+;+;+;+	3659	150	159	40	31	84	79	135	135	41	46	54	49	14	11	69	70	2	2	36	30	48	52	31	32	168	155	48	62	14	13	12	14	9	8	34	37	39	37	45	44	31	25	211	211
ZNF542P	chr19;chr19;chr19;chr19;chr19;chr19;chr19;chr19;chr19;chr19;chr19;chr19;chr19;chr19;chr19;chr19;chr19;chr19;chr19;chr19;chr19;chr19;chr19;chr19;chr19;chr19;chr19;chr19;chr19;chr19;chr19;chr19;chr19;chr19;chr19;chr19;chr19;chr19;chr19;chr19;chr19;chr19;chr19;chr19;chr19;chr19;chr19;chr19;chr19;chr19;chr19;chr19;chr19;chr19;chr19;chr19;chr19;chr19;chr19;chr19;chr19;chr19;chr19	56368099;56368121;56368139;56368139;56368173;56368319;56368321;56368336;56368390;56368645;56368648;56368866;56368866;56368866;56368866;56368866;56368866;56368866;56368866;56368866;56369279;56369279;56369279;56369279;56373157;56373157;56373157;56373157;56373157;56373157;56373157;56373157;56373157;56373157;56373157;56373250;56373531;56373531;56373531;56373531;56373531;56373531;56373531;56373531;563…	56368223;56368220;56368460;56368220;56368460;56368460;56368460;56368460;56368466;56368936;56368936;56368936;56368936;56368936;56368936;56368936;56368936;56368936;56368936;56368936;56369337;56369337;56369337;56369337;56373283;56373283;56373283;56373283;56373283;56373283;56373283;56373283;56373283;56373283;56373283;56373283;56373623;56373623;56374272;56373623;56373623;56373757;56373623;56373623;563…	+;+;+;+;+;+;+;+;+;+;+;+;+;+;+;+;+;+;+;+;+;+;+;+;+;+;+;+;+;+;+;+;+;+;+;+;+;+;+;+;+;+;+;+;+;+;+;+;+;+;+;+;+;+;+;+;+;+;+;+;+;+;+	4690	34	37	18	15	21	18	39	28	28	35	61	52	8	8	46	54	10	9	46	46	21	24	14	9	78	76	43	47	19	18	12	11	6	7	20	17	36	31	49	50	24	30	51	50
ZNF541	chr19;chr19;chr19;chr19;chr19;chr19;chr19;chr19;chr19;chr19;chr19;chr19;chr19;chr19;chr19;chr19;chr19;chr19;chr19;chr19;chr19;chr19;chr19;chr19;chr19;chr19;chr19;chr19;chr19;chr19;chr19;chr19;chr19;chr19;chr19;chr19;chr19;chr19;chr19;chr19;chr19;chr19;chr19;chr19;chr19;chr19;chr19;chr19;chr19;chr19;chr19;chr19;chr19;chr19	47520685;47520690;47520691;47521224;47521479;47521479;47521479;47521479;47521854;47521854;47521854;47521854;47528950;47528950;47528950;47529577;47529577;47529577;47531642;47531642;47531642;47532128;47532128;47532128;47532167;47532909;47532909;47532909;47532909;47538142;47538142;47538142;47539705;47539705;47539705;47539705;47540176;47540176;47540176;47540176;47540176;47540893;47540893;47540893;475…	47521377;47521377;47521377;47521377;47521654;47521654;47521654;47521654;47521994;47521994;47521994;47521994;47529038;47529038;47529038;47529652;47529652;47529652;47531745;47531745;47531745;47532270;47532270;47532270;47532270;47532972;47532972;47532972;47532972;47538439;47538496;47538439;47539878;47539878;47539878;47539878;47540335;47540335;47540335;47540335;47540335;47540969;47540951;47540951;475…	-;-;-;-;-;-;-;-;-;-;-;-;-;-;-;-;-;-;-;-;-;-;-;-;-;-;-;-;-;-;-;-;-;-;-;-;-;-;-;-;-;-;-;-;-;-;-;-;-;-;-;-;-;-	4655	21	7	34	40	57	62	83	89	72	68	147	156	18	19	90	77	16	21	97	119	41	47	29	34	179	193	66	75	30	42	29	24	9	6	34	31	103	117	166	181	28	25	39	49
ZNF540	chr19;chr19;chr19;chr19;chr19;chr19;chr19;chr19;chr19;chr19;chr19;chr19;chr19;chr19;chr19;chr19;chr19;chr19;chr19;chr19;chr19;chr19;chr19;chr19;chr19;chr19;chr19;chr19;chr19;chr19;chr19;chr19;chr19;chr19;chr19;chr19;chr19;chr19;chr19;chr19;chr19;chr19	37551406;37594830;37594876;37594876;37594886;37594905;37594909;37594973;37595253;37597448;37598376;37598376;37598376;37598376;37598376;37598376;37598376;37598376;37598376;37599626;37599626;37599626;37599626;37599626;37599626;37599626;37601007;37601010;37601010;37601010;37601010;37601010;37601010;37610988;37611513;37611513;37611513;37611513;37611513;37611513;37611513;37611513	37551665;37595095;37595095;37595095;37595095;37595095;37595095;37595095;37595438;37597570;37598456;37598456;37598456;37598456;37598456;37598456;37598456;37598456;37598456;37599752;37599752;37599752;37599752;37599752;37599752;37599752;37601105;37601105;37601105;37601105;37601105;37601157;37601105;37614093;37614095;37612936;37611872;37611577;37611690;37614097;37614095;37613387	+;+;+;+;+;+;+;+;+;+;+;+;+;+;+;+;+;+;+;+;+;+;+;+;+;+;+;+;+;+;+;+;+;+;+;+;+;+;+;+;+;+	4304	179	175	26	28	85	91	175	159	43	44	42	49	7	8	52	61	4	5	46	48	82	80	26	31	194	186	52	64	16	18	22	26	8	10	35	47	42	44	44	59	18	21	236	234
ZNF536	chr19;chr19;chr19;chr19;chr19;chr19;chr19;chr19;chr19;chr19;chr19;chr19;chr19;chr19;chr19;chr19;chr19;chr19;chr19;chr19	30228290;30228514;30228554;30284072;30284072;30296155;30300426;30352368;30352368;30372412;30443561;30443561;30443561;30534847;30534847;30547943;30547943;30549346;30557157;30710757	30228673;30228673;30228673;30284141;30284141;30296243;30300669;30352484;30352484;30372556;30445732;30445732;30443978;30534999;30534999;30549514;30548468;30549514;30558059;30713538	+;+;+;+;+;+;+;+;+;+;+;+;+;+;+;+;+;+;+;+	8631	157	222	75	82	134	148	197	226	391	392	263	242	74	75	467	525	27	27	181	143	84	100	50	55	308	329	404	389	90	98	89	99	64	70	334	369	228	305	179	184	116	124	260	355
ZNF534	chr19;chr19;chr19;chr19;chr19;chr19;chr19;chr19;chr19;chr19;chr19;chr19;chr19;chr19;chr19;chr19;chr19;chr19;chr19;chr19	52429187;52431408;52431414;52431414;52431414;52431414;52433955;52433955;52433955;52433955;52433955;52435081;52435081;52435081;52435081;52437732;52437732;52451187;52451187;52451187	52429244;52431489;52431489;52431489;52431489;52431489;52434081;52434081;52434081;52434081;52434120;52435209;52435209;52435209;52435209;52439446;52439446;52451939;52451939;52452315	+;+;+;+;+;+;+;+;+;+;+;+;+;+;+;+;+;+;+;+	3279	23	24	42	48	45	62	44	65	64	67	92	111	18	28	77	94	14	21	81	102	31	43	27	37	105	127	60	77	21	27	17	24	10	11	22	27	53	65	67	82	25	26	90	119
ZNF532	chr18;chr18;chr18;chr18;chr18;chr18;chr18;chr18;chr18;chr18;chr18;chr18;chr18;chr18;chr18;chr18;chr18;chr18;chr18;chr18;chr18;chr18;chr18;chr18;chr18;chr18;chr18;chr18;chr18;chr18;chr18;chr18;chr18;chr18;chr18;chr18;chr18;chr18;chr18;chr18;chr18;chr18;chr18;chr18;chr18;chr18;chr18;chr18;chr18;chr18;chr18;chr18;chr18;chr18;chr18;chr18;chr18;chr18;chr18;chr18;chr18;chr18;chr18;chr18;chr18;chr18;chr…	58862600;58862948;58863483;58863562;58863604;58863613;58864091;58864093;58864409;58864624;58864821;58864877;58864888;58864894;58865304;58865304;58865304;58865304;58865304;58865304;58865470;58865470;58865470;58865470;58865470;58865470;58865470;58865470;58865470;58865470;58865470;58865470;58865554;58896425;58918271;58918271;58918271;58918271;58918271;58918271;58918271;58918271;58918271;58918271;589…	58863166;58863166;58863750;58863686;58863750;58863686;58864235;58864235;58864529;58865385;58864986;58864986;58864986;58864986;58865385;58865385;58865385;58865385;58865385;58865385;58865579;58865579;58865579;58865579;58865579;58865579;58865579;58865579;58865579;58865579;58865579;58865579;58865579;58896622;58918768;58918608;58918643;58918651;58918661;58918608;58920633;58918507;58920633;58918531;589…	+;+;+;+;+;+;+;+;+;+;+;+;+;+;+;+;+;+;+;+;+;+;+;+;+;+;+;+;+;+;+;+;+;+;+;+;+;+;+;+;+;+;+;+;+;+;+;+;+;+;+;+;+;+;+;+;+;+;+;+;+;+;+;+;+;+;+;+;+;+;+;+;+;+;+;+;+;+;+;+;+;+;+;+;+;+;+;+;+;+;+;+;+;+;+;+;+;+;+;+;+;+;+;+;+;+;+;+;+;+;+;+;+;+;+;+;+;+;+;+	11951	665	654	171	170	325	346	647	696	517	522	424	474	155	153	633	684	40	48	303	304	312	318	118	128	1056	1124	542	570	152	167	160	168	116	133	395	418	466	495	352	401	207	209	1058	1109
ZNF530	chr19;chr19;chr19;chr19;chr19;chr19;chr19;chr19;chr19;chr19;chr19;chr19;chr19;chr19;chr19;chr19	57599885;57599885;57599885;57599903;57600728;57600728;57604277;57604277;57604277;57604277;57604655;57605686;57605686;57605686;57612503;57612503	57600134;57600134;57600134;57600134;57600779;57600779;57604406;57604406;57604406;57604406;57609021;57607827;57608267;57605722;57612722;57612722	+;+;+;+;+;+;+;+;+;+;+;+;+;+;+;+	5019	20	9	32	29	50	44	45	47	64	57	98	92	17	17	69	67	24	21	107	96	38	32	22	20	126	113	65	66	23	20	17	16	13	13	24	21	80	71	85	84	27	25	34	30
ZNF529-AS1	chr19;chr19;chr19;chr19;chr19;chr19;chr19;chr19;chr19;chr19;chr19;chr19;chr19;chr19;chr19;chr19	36573070;36573377;36573537;36574821;36574821;36574821;36577141;36577228;36593846;36593846;36593846;36594156;36594156;36594401;36594442;36594442	36573525;36573525;36573555;36574900;36574900;36574900;36577915;36577283;36593931;36593931;36593931;36594299;36594299;36594708;36594708;36594708	+;+;+;+;+;+;+;+;+;+;+;+;+;+;+;+	1868	31	24	9	13	31	38	33	37	36	39	31	44	11	14	51	63	3	6	30	41	27	28	13	19	63	75	40	47	14	18	4	8	2	3	25	28	32	42	51	61	20	16	32	35
ZNF529	chr19;chr19;chr19;chr19;chr19;chr19;chr19;chr19;chr19;chr19;chr19;chr19;chr19;chr19;chr19;chr19;chr19;chr19;chr19;chr19;chr19;chr19;chr19;chr19;chr19;chr19;chr19;chr19;chr19;chr19;chr19;chr19;chr19;chr19;chr19;chr19;chr19;chr19	36534774;36543613;36543616;36544386;36545870;36547390;36547558;36548101;36548227;36548228;36551877;36554670;36554670;36554670;36554670;36554670;36556104;36556104;36556104;36556104;36572333;36572333;36572333;36573140;36573140;36580255;36582398;36587402;36589615;36589615;36589615;36589615;36589615;36605126;36605126;36605126;36605126;36605126	36534961;36543828;36548322;36548322;36545933;36547528;36547764;36548322;36548322;36548322;36551977;36554796;36554796;36554796;36554796;36554796;36556197;36556197;36556197;36556197;36572392;36572392;36572392;36573288;36573252;36582704;36582704;36587457;36589701;36589701;36589701;36589701;36589701;36605262;36605243;36605257;36605243;36605276	-;-;-;-;-;-;-;-;-;-;-;-;-;-;-;-;-;-;-;-;-;-;-;-;-;-;-;-;-;-;-;-;-;-;-;-;-;-	8173	176	124	49	40	98	105	117	113	85	85	96	88	26	24	116	112	16	14	69	58	54	45	22	26	204	207	95	90	27	29	23	20	25	25	49	52	63	56	77	59	43	45	202	217
ZNF528-AS1	chr19;chr19;chr19;chr19;chr19;chr19;chr19;chr19;chr19;chr19;chr19;chr19;chr19;chr19	52388842;52389019;52394791;52395527;52395598;52396316;52396365;52396610;52396610;52396639;52397195;52397462;52397462;52397462	52391573;52389303;52394847;52395750;52395750;52396499;52396499;52396752;52396752;52397267;52397267;52397669;52397766;52397757	-;-;-;-;-;-;-;-;-;-;-;-;-;-	4160	58	70	66	84	120	122	121	120	141	140	202	223	40	44	217	227	27	32	146	164	60	66	43	49	300	340	159	168	45	48	48	52	21	22	85	87	176	188	191	198	58	60	96	107
ZNF528	chr19;chr19;chr19;chr19;chr19;chr19;chr19;chr19;chr19;chr19;chr19;chr19;chr19;chr19;chr19;chr19;chr19;chr19;chr19;chr19;chr19;chr19;chr19;chr19;chr19;chr19;chr19;chr19;chr19;chr19;chr19;chr19;chr19;chr19;chr19;chr19;chr19;chr19;chr19;chr19;chr19;chr19;chr19;chr19;chr19;chr19;chr19;chr19;chr19;chr19;chr19;chr19;chr19;chr19;chr19;chr19;chr19	52397849;52397868;52397868;52397868;52397872;52397872;52397900;52398367;52398367;52398367;52398367;52398367;52398367;52398454;52401685;52401685;52401685;52401685;52401685;52401685;52401947;52401947;52401947;52401947;52401947;52401947;52401947;52401947;52401994;52402429;52402429;52402429;52405907;52405907;52405907;52405907;52405907;52405907;52405907;52405907;52405984;52406515;52406515;52406515;524…	52397904;52397904;52397900;52397904;52397904;52397900;52398020;52398619;52398619;52398619;52398619;52398619;52398619;52398619;52401753;52401753;52401753;52401753;52401753;52401753;52402028;52402028;52402017;52402028;52402028;52402028;52402028;52402028;52402028;52402545;52402545;52402545;52406033;52406033;52405946;52405931;52406033;52406033;52405934;52406033;52406033;52406896;52406643;52406643;524…	+;+;+;+;+;+;+;+;+;+;+;+;+;+;+;+;+;+;+;+;+;+;+;+;+;+;+;+;+;+;+;+;+;+;+;+;+;+;+;+;+;+;+;+;+;+;+;+;+;+;+;+;+;+;+;+;+	8530	504	488	98	108	211	216	301	290	236	237	285	299	73	69	256	272	32	36	206	202	182	181	105	104	542	570	276	280	77	77	65	60	36	41	158	160	213	211	231	226	110	107	701	699
ZNF527	chr19;chr19;chr19;chr19;chr19;chr19;chr19;chr19;chr19;chr19;chr19;chr19;chr19;chr19;chr19;chr19;chr19;chr19;chr19;chr19;chr19;chr19;chr19;chr19;chr19;chr19;chr19;chr19;chr19;chr19;chr19;chr19;chr19;chr19;chr19	37371061;37371159;37371161;37371161;37371177;37371181;37371194;37374158;37374158;37374158;37374158;37374158;37374158;37374158;37379120;37379120;37379120;37379120;37379120;37379120;37379120;37379487;37380048;37380277;37380277;37380277;37380277;37384868;37384868;37385305;37388306;37388306;37388306;37388306;37392415	37371226;37371226;37371226;37371226;37371226;37371226;37371226;37374231;37374231;37374231;37374231;37374231;37374231;37374231;37379246;37379236;37379246;37379246;37379246;37379246;37379246;37379692;37380372;37380372;37380372;37380372;37380372;37384981;37385644;37385379;37393066;37388783;37388618;37390770;37392894	+;+;+;+;+;+;+;+;+;+;+;+;+;+;+;+;+;+;+;+;+;+;+;+;+;+;+;+;+;+;+;+;+;+;+	6436	100	103	41	42	63	61	71	70	103	94	131	133	43	42	142	138	22	23	93	82	59	57	38	34	178	174	146	130	46	48	32	30	25	23	63	48	120	118	154	148	40	50	150	149
ZNF526	chr19;chr19;chr19;chr19;chr19;chr19	42220271;42220377;42224215;42224215;42224387;42224387	42220387;42220635;42224305;42224305;42228201;42224609	+;+;+;+;+;+	4271	21	29	44	98	65	70	78	79	64	82	95	93	25	25	73	74	19	21	99	105	32	45	27	26	151	145	73	79	25	21	37	37	11	12	57	59	106	96	138	138	25	29	32	27
ZNF525	chr19;chr19;chr19;chr19;chr19;chr19;chr19;chr19;chr19;chr19;chr19;chr19;chr19;chr19;chr19;chr19;chr19;chr19;chr19;chr19;chr19;chr19;chr19;chr19;chr19;chr19;chr19	53365693;53365693;53365704;53365707;53365713;53365729;53372215;53372215;53372215;53372215;53372215;53372342;53375770;53375770;53375770;53375770;53375770;53375770;53376139;53379381;53380722;53380722;53380722;53383923;53384970;53384970;53391868	53365759;53365759;53365759;53365759;53365759;53365759;53372296;53372296;53372296;53372296;53372296;53372396;53375896;53375896;53375896;53376157;53375896;53375896;53376442;53379474;53381049;53386593;53384335;53384056;53386581;53385231;53392217	+;+;+;+;+;+;+;+;+;+;+;+;+;+;+;+;+;+;+;+;+;+;+;+;+;+;+	7193	26	22	41	39	35	37	43	44	74	90	121	141	27	31	98	105	10	20	86	102	31	39	24	24	120	140	84	99	30	38	14	18	14	16	36	38	67	87	107	120	29	29	60	67
ZNF524	chr19;chr19;chr19;chr19;chr19	55600022;55600369;55601879;55602075;55602075	55600081;55600408;55603138;55603136;55602503	+;+;+;+;+	1360	3	6	5	7	12	18	9	17	9	13	13	20	1	1	13	11	1	3	13	16	5	9	3	4	30	42	11	12	5	7	5	7	1	1	5	7	17	22	32	39	4	3	7	5
ZNF521	chr18;chr18;chr18;chr18;chr18;chr18;chr18;chr18;chr18;chr18;chr18;chr18;chr18;chr18;chr18;chr18;chr18;chr18;chr18;chr18;chr18;chr18;chr18;chr18;chr18;chr18;chr18;chr18;chr18;chr18;chr18;chr18;chr18;chr18;chr18;chr18;chr18;chr18;chr18;chr18;chr18;chr18;chr18;chr18;chr18;chr18;chr18;chr18;chr18;chr18;chr18;chr18;chr18;chr18;chr18;chr18;chr18;chr18;chr18;chr18;chr18;chr18;chr18;chr18;chr18	25061926;25062425;25062451;25062593;25089465;25089465;25089465;25089465;25091950;25091950;25091950;25091950;25136718;25195160;25195160;25195160;25195160;25195160;25224036;25224345;25224345;25224345;25224345;25224345;25227203;25227244;25227388;25227486;25227587;25227607;25227620;25231471;25273470;25301940;25315524;25322008;25322008;25322008;25322008;25322008;25322008;25322008;25322008;25322008;253…	25062741;25062741;25062741;25062741;25089580;25089580;25089580;25089580;25092081;25092081;25092081;25092081;25136739;25195244;25195244;25195244;25195244;25195244;25224115;25224789;25227697;25227697;25227697;25227697;25227697;25227697;25227697;25227697;25227697;25227697;25227697;25231530;25273595;25302034;25315788;25322187;25322187;25322187;25322335;25322187;25322187;25322187;25322187;25322187;253…	-;-;-;-;-;-;-;-;-;-;-;-;-;-;-;-;-;-;-;-;-;-;-;-;-;-;-;-;-;-;-;-;-;-;-;-;-;-;-;-;-;-;-;-;-;-;-;-;-;-;-;-;-;-;-;-;-;-;-;-;-;-;-;-;-	6223	117	132	70	77	95	103	131	141	128	143	207	241	51	57	258	289	31	43	118	155	72	87	39	47	278	283	186	190	85	102	56	68	28	36	110	134	197	211	212	230	110	118	83	87
ZNF519P4	chr4	393534	393658	+	125	0	0	0	0	0	3	0	0	0	0	0	4	0	0	0	6	1	1	1	1	0	4	1	0	1	4	3	6	0	0	0	0	0	0	1	1	0	3	1	7	2	0	0	2
ZNF519P3	chr15	21911559	21912590	-	1032	0	0	0	0	0	0	0	0	0	0	0	0	0	0	0	0	0	0	0	0	0	0	0	0	0	0	0	0	0	0	0	0	0	0	1	0	0	0	0	0	0	0	0	0
ZNF519P2	chr15	20901441	20901609	-	169	0	0	0	0	0	0	0	0	0	0	0	0	0	0	0	0	0	0	0	0	0	0	0	0	0	0	0	0	0	0	0	0	0	0	0	0	0	0	0	0	0	0	0	0
ZNF519P1	chr10;chr10	80297720;80298184	80297873;80299655	+;+	1626	0	0	2	1	6	1	4	4	8	9	25	10	5	4	17	10	3	1	14	5	4	1	4	4	23	15	17	7	7	3	0	0	0	0	5	2	12	6	14	13	10	7	5	2
ZNF519	chr18;chr18;chr18;chr18;chr18;chr18;chr18;chr18;chr18;chr18;chr18;chr18;chr18;chr18;chr18;chr18;chr18;chr18;chr18;chr18;chr18;chr18;chr18;chr18;chr18;chr18;chr18;chr18;chr18;chr18;chr18;chr18;chr18;chr18;chr18;chr18;chr18;chr18;chr18;chr18;chr18;chr18;chr18;chr18;chr18;chr18;chr18;chr18	14057457;14071122;14075994;14077329;14077506;14078200;14078200;14078200;14078200;14078274;14080189;14080189;14080189;14082167;14084197;14084332;14084877;14084877;14084877;14084877;14084877;14084877;14099938;14099943;14103863;14105994;14121793;14122163;14123114;14124046;14124350;14124350;14124350;14124350;14124350;14124350;14132275;14132275;14132275;14132275;14132275;14132275;14132275;14132275;141…	14057515;14077526;14077526;14077526;14077526;14078298;14078298;14078298;14078298;14078298;14080266;14080266;14080266;14082907;14084347;14084347;14085076;14085076;14085076;14085076;14085076;14085076;14101773;14106439;14106409;14106409;14122171;14122603;14123207;14124476;14124476;14124476;14124476;14124476;14124476;14124476;14132438;14132432;14132457;14132430;14132429;14132428;14132429;14132428;141…	-;-;-;-;-;-;-;-;-;-;-;-;-;-;-;-;-;-;-;-;-;-;-;-;-;-;-;-;-;-;-;-;-;-;-;-;-;-;-;-;-;-;-;-;-;-;-;-	15787	101	103	90	95	127	126	171	177	136	127	213	212	56	55	223	201	33	29	142	146	99	99	56	56	362	370	205	196	70	67	36	35	26	25	109	114	171	177	188	185	125	106	352	375
ZNF518B	chr4;chr4;chr4;chr4;chr4;chr4;chr4;chr4;chr4;chr4;chr4;chr4	10439874;10446102;10450887;10450887;10450887;10454594;10454805;10457134;10457317;10457317;10457317;10457317	10446539;10446539;10454988;10454988;10453022;10454988;10454988;10457176;10457410;10457408;10457360;10457405	-;-;-;-;-;-;-;-;-;-;-;-	10905	174	173	62	61	84	86	90	94	117	117	163	164	43	43	148	157	19	21	107	106	93	92	53	53	229	238	129	135	60	65	37	36	11	11	64	67	136	133	172	181	93	106	276	284
ZNF518A	chr10;chr10;chr10;chr10;chr10;chr10;chr10;chr10;chr10;chr10;chr10;chr10;chr10;chr10;chr10;chr10;chr10;chr10;chr10;chr10;chr10;chr10;chr10;chr10;chr10;chr10;chr10;chr10;chr10;chr10;chr10;chr10;chr10;chr10;chr10;chr10;chr10;chr10;chr10;chr10;chr10;chr10;chr10;chr10	96129715;96129735;96130056;96130056;96130056;96130072;96130679;96132586;96132586;96132586;96132586;96132586;96132586;96132586;96133556;96133556;96133556;96133556;96133583;96133583;96135170;96151409;96151416;96151416;96151416;96155326;96155326;96155326;96155326;96155343;96155924;96155924;96155924;96155924;96155924;96156013;96156197;96156197;96156197;96156197;96156197;96203574;96203920;96203920	96129992;96129992;96130118;96130118;96130118;96130118;96130822;96132909;96132670;96132670;96132670;96132670;96132670;96132670;96133648;96133648;96133648;96133648;96133648;96133648;96135289;96151566;96151566;96151566;96151566;96155398;96155398;96155398;96155398;96156047;96156047;96156047;96156047;96156019;96156047;96156047;96163761;96163752;96157337;96163752;96162742;96203628;96204129;96205288	+;+;+;+;+;+;+;+;+;+;+;+;+;+;+;+;+;+;+;+;+;+;+;+;+;+;+;+;+;+;+;+;+;+;+;+;+;+;+;+;+;+;+;+	10891	356	405	74	55	132	136	206	205	212	199	160	140	43	43	193	174	27	23	109	101	114	106	57	57	347	333	224	221	80	74	67	60	59	55	84	86	119	98	139	106	106	98	600	597
ZNF517	chr8;chr8;chr8;chr8;chr8;chr8;chr8;chr8;chr8;chr8;chr8;chr8;chr8;chr8;chr8;chr8;chr8;chr8;chr8;chr8;chr8;chr8;chr8;chr8;chr8;chr8;chr8;chr8;chr8;chr8;chr8;chr8;chr8;chr8;chr8	144798876;144798876;144798894;144798903;144798917;144802870;144802870;144802870;144802870;144802870;144802870;144802870;144802888;144803641;144803641;144803641;144803641;144803641;144804125;144804125;144804125;144804125;144804125;144804125;144804146;144807191;144807191;144807191;144807191;144807191;144807191;144809218;144810106;144810106;144810792	144798937;144798937;144798937;144798937;144798937;144802947;144802947;144802947;144802947;144804238;144802947;144802947;144802947;144803767;144803767;144803767;144803767;144803767;144804238;144804238;144804238;144804238;144804238;144804238;144804238;144808476;144808486;144807327;144808486;144808977;144809144;144810076;144811169;144810267;144811113	+;+;+;+;+;+;+;+;+;+;+;+;+;+;+;+;+;+;+;+;+;+;+;+;+;+;+;+;+;+;+;+;+;+;+	5308	47	55	61	44	79	74	110	109	80	81	83	75	25	23	78	76	11	9	110	116	52	55	32	31	203	184	72	68	19	15	22	21	4	2	41	43	96	94	125	122	17	23	36	45
ZNF516	chr18;chr18;chr18;chr18;chr18;chr18;chr18;chr18;chr18;chr18;chr18;chr18;chr18;chr18;chr18;chr18	76358190;76358197;76359296;76361768;76362271;76370528;76371467;76371467;76378855;76378855;76378855;76441245;76442829;76463028;76490681;76495144	76362557;76358608;76359565;76362557;76362557;76370595;76371571;76371571;76380285;76378913;76380303;76443211;76443211;76463141;76490779;76495190	-;-;-;-;-;-;-;-;-;-;-;-;-;-;-;-	8217	153	150	74	56	136	132	228	222	131	124	157	147	44	39	169	155	30	33	167	157	102	98	65	65	378	378	143	134	60	57	66	56	19	17	81	67	154	142	187	181	66	64	133	127
ZNF514	chr2;chr2;chr2;chr2;chr2;chr2;chr2;chr2;chr2;chr2;chr2;chr2;chr2;chr2;chr2;chr2	95147330;95147937;95148303;95152674;95152674;95152674;95152726;95153133;95153133;95153133;95153133;95157351;95157351;95158860;95159240;95165031	95150267;95150267;95150267;95152769;95152769;95152769;95152769;95153259;95153259;95155691;95153259;95157439;95157439;95159337;95159607;95165413	-;-;-;-;-;-;-;-;-;-;-;-;-;-;-;-	6813	348	348	40	67	81	95	138	149	88	81	110	107	29	25	147	140	14	16	91	90	79	78	35	35	232	203	147	130	27	25	42	40	21	19	102	98	121	109	117	104	61	90	570	530
ZNF513	chr2;chr2;chr2;chr2;chr2;chr2;chr2;chr2;chr2;chr2;chr2;chr2;chr2	27377231;27377235;27377724;27378467;27378467;27378467;27378731;27378884;27380093;27380093;27380093;27380472;27380761	27378371;27378371;27378030;27378615;27379054;27379054;27379054;27378993;27380248;27380444;27380248;27380725;27380790	-;-;-;-;-;-;-;-;-;-;-;-;-	2365	41	51	23	9	58	46	93	81	49	48	47	44	9	9	53	51	5	4	51	44	24	22	13	8	106	99	42	36	5	2	19	20	4	3	31	32	76	74	78	73	11	16	31	32
ZNF512B	chr20;chr20;chr20;chr20;chr20;chr20;chr20;chr20;chr20;chr20;chr20;chr20;chr20;chr20;chr20;chr20;chr20	63956702;63961309;63961942;63962273;63962587;63963095;63963342;63963618;63963789;63964071;63964320;63964490;63966141;63966876;63967381;63967830;63969814	63960139;63961407;63962004;63962374;63962781;63963265;63963440;63963710;63963913;63964217;63964391;63964716;63966781;63967004;63967523;63967952;63969865	-;-;-;-;-;-;-;-;-;-;-;-;-;-;-;-;-	5919	227	238	82	98	195	199	426	420	135	132	129	119	28	28	152	144	33	28	160	153	121	128	59	53	440	423	131	135	38	35	46	44	21	22	84	85	140	137	215	194	37	36	214	227
ZNF512	chr2;chr2;chr2;chr2;chr2;chr2;chr2;chr2;chr2;chr2;chr2;chr2;chr2;chr2;chr2;chr2;chr2;chr2;chr2;chr2;chr2;chr2;chr2;chr2;chr2;chr2;chr2;chr2;chr2;chr2;chr2;chr2;chr2;chr2;chr2;chr2;chr2;chr2;chr2;chr2;chr2;chr2;chr2;chr2;chr2;chr2;chr2;chr2;chr2;chr2;chr2;chr2;chr2;chr2;chr2;chr2;chr2;chr2;chr2;chr2;chr2;chr2;chr2;chr2;chr2;chr2;chr2;chr2;chr2;chr2;chr2;chr2;chr2;chr2;chr2;chr2;chr2;chr2	27582969;27582969;27582969;27583030;27583030;27583044;27583284;27583426;27583658;27583658;27583658;27583658;27598067;27598067;27598067;27598067;27598067;27598070;27598070;27599583;27599583;27599583;27599583;27599583;27599583;27599970;27599970;27599970;27599970;27599970;27600691;27600691;27600691;27600691;27600691;27600691;27601356;27601356;27601356;27601356;27601356;27602463;27602463;27602463;276…	27583142;27583142;27583142;27583142;27583142;27583142;27583716;27583526;27583716;27583716;27583716;27583716;27598254;27598187;27598254;27598254;27598254;27598254;27598254;27599678;27599678;27599678;27599678;27599678;27599678;27600053;27600053;27600053;27600053;27600053;27600728;27600815;27600815;27600815;27600815;27600815;27601442;27601442;27601442;27601442;27601442;27602561;27602561;27602561;276…	+;+;+;+;+;+;+;+;+;+;+;+;+;+;+;+;+;+;+;+;+;+;+;+;+;+;+;+;+;+;+;+;+;+;+;+;+;+;+;+;+;+;+;+;+;+;+;+;+;+;+;+;+;+;+;+;+;+;+;+;+;+;+;+;+;+;+;+;+;+;+;+;+;+;+;+;+;+	4398	88	98	39	41	68	71	87	108	71	69	93	84	21	19	128	122	8	8	70	62	52	51	28	33	213	207	113	105	29	21	36	35	12	12	63	53	94	85	91	90	44	63	90	108
ZNF511-PRAP1	chr10;chr10;chr10;chr10;chr10;chr10;chr10;chr10	133309410;133309776;133310164;133311716;133350095;133351381;133352007;133352247	133309463;133309977;133310288;133311841;133350161;133351433;133352140;133352529	+;+;+;+;+;+;+;+	1044	0	0	0	0	0	0	0	0	0	0	0	0	0	0	0	0	0	0	0	0	0	0	0	0	0	0	0	0	0	0	0	0	0	0	0	0	0	0	0	0	0	0	0	0
ZNF511	chr10;chr10;chr10;chr10;chr10;chr10;chr10;chr10;chr10;chr10;chr10;chr10;chr10;chr10;chr10;chr10;chr10;chr10;chr10	133308475;133308941;133308949;133309390;133309390;133309390;133309440;133309776;133309776;133309776;133310164;133310164;133310164;133310164;133311716;133311716;133311716;133312788;133312788	133309096;133309096;133309096;133309463;133309463;133309463;133309463;133309977;133309977;133309977;133310288;133310288;133310546;133310288;133311841;133313162;133311841;133313117;133313158	+;+;+;+;+;+;+;+;+;+;+;+;+;+;+;+;+;+;+	2728	35	28	15	10	39	31	44	41	22	23	37	28	6	6	34	31	5	6	30	21	11	9	16	11	70	60	35	28	7	7	14	10	4	3	27	25	35	25	70	49	12	15	26	20
ZNF510	chr9;chr9;chr9;chr9;chr9;chr9;chr9;chr9;chr9;chr9;chr9;chr9;chr9;chr9;chr9;chr9;chr9;chr9;chr9	96755865;96755865;96762947;96763067;96763118;96763118;96763506;96763506;96763506;96763506;96774788;96774788;96774788;96776000;96776000;96776000;96777582;96778034;96778034	96760477;96760477;96763213;96763213;96763213;96763213;96763693;96763632;96763632;96763632;96774846;96774846;96774846;96776245;96776245;96776245;96778056;96778129;96778046	-;-;-;-;-;-;-;-;-;-;-;-;-;-;-;-;-;-;-	5921	196	199	27	38	111	121	185	182	89	90	105	111	31	33	128	151	12	16	66	84	90	86	41	51	235	266	94	104	42	48	41	39	21	20	58	68	90	97	75	103	61	54	337	344
ZNF507	chr19;chr19;chr19;chr19;chr19;chr19;chr19;chr19;chr19;chr19;chr19;chr19;chr19;chr19;chr19;chr19;chr19;chr19;chr19;chr19;chr19;chr19;chr19;chr19;chr19;chr19;chr19	32345594;32345625;32345672;32345719;32347245;32347245;32347245;32352829;32352829;32352829;32352829;32356616;32356616;32356616;32356616;32360504;32360504;32360504;32380609;32382032;32382467;32382467;32382467;32382717;32382717;32382717;32382717	32345783;32345783;32345783;32345783;32347338;32347338;32347338;32354957;32354957;32354957;32354957;32356733;32359793;32356733;32356733;32360618;32360618;32360618;32380620;32382601;32382601;32382601;32382601;32383248;32385765;32383254;32387667	+;+;+;+;+;+;+;+;+;+;+;+;+;+;+;+;+;+;+;+;+;+;+;+;+;+;+	11239	297	320	95	99	122	123	249	248	181	196	175	180	48	50	221	236	18	23	131	147	151	158	52	53	394	390	201	209	80	88	42	44	46	46	104	114	167	170	147	154	82	93	536	554
ZNF506	chr19;chr19;chr19;chr19;chr19;chr19;chr19;chr19;chr19;chr19;chr19;chr19;chr19;chr19;chr19;chr19;chr19;chr19;chr19;chr19;chr19;chr19;chr19;chr19;chr19;chr19;chr19;chr19;chr19;chr19;chr19;chr19;chr19;chr19;chr19;chr19;chr19;chr19;chr19;chr19;chr19;chr19;chr19;chr19;chr19;chr19;chr19	19785839;19785842;19786387;19786562;19790972;19791562;19791562;19791562;19792411;19792461;19793834;19793834;19794552;19794552;19794950;19795213;19798238;19798789;19806031;19806031;19806031;19806031;19806031;19806031;19806031;19806031;19806942;19806942;19806942;19806942;19806942;19806942;19806942;19806942;19806942;19820255;19821601;19821601;19821601;19821601;19821601;19821601;19821601;19821601;198…	19786854;19786854;19786854;19786854;19791043;19791731;19792484;19792484;19792484;19792484;19795660;19795660;19795660;19795660;19799039;19795660;19798479;19799450;19806126;19806126;19806126;19806126;19806126;19806126;19806126;19806126;19807068;19807068;19807068;19807068;19807068;19807068;19807068;19807068;19807068;19820666;19821710;19821722;19821750;19821723;19821749;19821710;19821692;19821740;198…	-;-;-;-;-;-;-;-;-;-;-;-;-;-;-;-;-;-;-;-;-;-;-;-;-;-;-;-;-;-;-;-;-;-;-;-;-;-;-;-;-;-;-;-;-;-;-	8414	127	125	45	38	131	119	164	170	140	130	135	104	30	25	177	179	21	9	72	68	86	74	63	56	303	280	158	145	54	46	32	41	30	28	92	77	114	104	73	63	310	294	341	332
ZNF503-AS2	chr10;chr10;chr10;chr10;chr10;chr10;chr10;chr10;chr10;chr10;chr10;chr10	75401519;75402897;75403054;75403756;75403876;75404165;75407255;75407255;75407255;75407255;75407255;75407255	75402261;75403083;75403351;75404057;75403946;75404284;75408308;75407958;75407694;75407695;75407941;75408982	+;+;+;+;+;+;+;+;+;+;+;+	3348	20	17	24	20	20	29	38	36	23	44	49	53	6	11	22	31	8	10	60	63	20	30	11	15	59	85	18	30	9	10	8	10	1	2	25	22	44	48	81	88	10	14	11	4
ZNF503-AS1	chr10;chr10;chr10;chr10;chr10;chr10;chr10;chr10;chr10;chr10;chr10;chr10;chr10;chr10;chr10;chr10;chr10;chr10;chr10;chr10;chr10;chr10;chr10;chr10;chr10;chr10;chr10	75269819;75273297;75283801;75295516;75296383;75296390;75296429;75296497;75296515;75298952;75338312;75343224;75350352;75358276;75358510;75358510;75358510;75358510;75358510;75358510;75358510;75358939;75360621;75360621;75360621;75360621;75373381	75269991;75273411;75284057;75295713;75296651;75296651;75296651;75296651;75296651;75299074;75338423;75343340;75350470;75358346;75358707;75359049;75358707;75358707;75358608;75358707;75358707;75359049;75360804;75361678;75360689;75360899;75373500	+;+;+;+;+;+;+;+;+;+;+;+;+;+;+;+;+;+;+;+;+;+;+;+;+;+;+	3272	2	2	46	21	49	52	52	33	74	61	109	90	32	23	90	64	18	23	127	117	39	31	26	26	163	114	71	66	19	27	33	20	11	11	39	37	99	74	141	128	40	43	31	18
ZNF503	chr10;chr10	75397830;75401105	75400374;75401906	-;-	3347	29	27	24	19	22	26	36	37	23	23	38	30	3	2	19	19	3	2	36	41	9	13	10	8	45	46	13	18	4	8	10	11	1	1	7	8	26	25	48	48	6	5	7	4
ZNF502	chr3;chr3;chr3;chr3;chr3;chr3;chr3;chr3;chr3;chr3;chr3;chr3;chr3	44712643;44712646;44712646;44712676;44714591;44720203;44720203;44720203;44720203;44720873;44720873;44720873;44720873	44712744;44712740;44712744;44712744;44714688;44720316;44720316;44720316;44720316;44721282;44723829;44723831;44722977	+;+;+;+;+;+;+;+;+;+;+;+;+	3273	3	2	0	0	0	0	3	0	0	0	0	0	0	0	0	0	0	0	0	0	0	0	0	0	0	0	1	0	0	0	0	0	0	0	0	0	0	0	0	0	0	0	3	0
ZNF501	chr3;chr3;chr3;chr3;chr3;chr3;chr3;chr3;chr3;chr3;chr3;chr3;chr3;chr3	44729596;44729606;44729624;44729631;44729781;44731476;44731476;44731476;44731476;44731476;44732107;44734197;44734197;44734197	44729722;44730015;44729722;44730015;44730015;44731560;44731919;44731560;44731560;44731560;44732265;44734299;44737083;44737083	+;+;+;+;+;+;+;+;+;+;+;+;+;+	3910	1	0	0	0	0	0	0	0	1	1	1	1	0	0	1	1	0	0	0	1	0	0	0	0	0	1	0	1	0	0	0	1	0	0	0	0	1	0	0	0	0	0	0	1
ZNF500	chr16;chr16;chr16;chr16;chr16;chr16;chr16;chr16;chr16;chr16;chr16;chr16;chr16;chr16;chr16;chr16;chr16;chr16;chr16;chr16;chr16;chr16;chr16;chr16;chr16;chr16;chr16	4748239;4748244;4750792;4750814;4751971;4752522;4752522;4752727;4758304;4760492;4760492;4760492;4762271;4762271;4762271;4762573;4762573;4762573;4765565;4765565;4765565;4765616;4765902;4766927;4767017;4767017;4767511	4753058;4748410;4753188;4751658;4753058;4753058;4752630;4753058;4758575;4760588;4760588;4760588;4762335;4762335;4762335;4762713;4762756;4762756;4766004;4766076;4766076;4766076;4766099;4766972;4767216;4767218;4767624	-;-;-;-;-;-;-;-;-;-;-;-;-;-;-;-;-;-;-;-;-;-;-;-;-;-;-	6465	50	68	52	50	87	99	90	94	83	84	117	134	21	19	95	111	13	21	145	144	42	58	27	36	199	216	110	117	27	40	33	40	14	17	46	57	90	108	140	166	33	28	356	60
ZNF497	chr19;chr19;chr19;chr19;chr19;chr19;chr19;chr19;chr19	58354357;58355561;58357439;58357952;58358489;58358489;58362677;58362677;58362677	58357649;58357649;58357649;58358286;58358585;58358585;58362825;58362848;58362754	-;-;-;-;-;-;-;-;-	3897	19	17	8	10	19	20	36	36	24	25	23	23	2	2	21	21	7	6	19	20	8	7	10	9	43	39	17	17	6	6	6	6	4	4	18	17	19	16	35	32	7	6	18	23
ZNF496	chr1;chr1;chr1;chr1;chr1;chr1;chr1;chr1;chr1;chr1;chr1;chr1;chr1;chr1;chr1;chr1;chr1;chr1;chr1;chr1;chr1;chr1;chr1;chr1;chr1;chr1;chr1;chr1;chr1	247297412;247297412;247298201;247308475;247308475;247308475;247309699;247309699;247310324;247310324;247322698;247323154;247323154;247328676;247328683;247328683;247328728;247329189;247329189;247329189;247329189;247329966;247329966;247329966;247331432;247331432;247331432;247331790;247331790	247301276;247301276;247301276;247308588;247308588;247313852;247309806;247309806;247310456;247310456;247322805;247323230;247323230;247328866;247328866;247328866;247328866;247329615;247329568;247329245;247329615;247330081;247330081;247330081;247331647;247331647;247331743;247331845;247331846	-;-;-;-;-;-;-;-;-;-;-;-;-;-;-;-;-;-;-;-;-;-;-;-;-;-;-;-;-	10531	257	270	143	130	273	276	345	349	288	297	410	415	98	105	502	520	50	50	330	348	193	193	133	139	686	694	378	390	141	151	134	136	53	57	237	255	394	388	460	484	184	151	335	329
ZNF493	chr19;chr19;chr19;chr19;chr19;chr19;chr19;chr19;chr19;chr19;chr19;chr19;chr19;chr19;chr19;chr19;chr19;chr19;chr19;chr19;chr19;chr19;chr19;chr19;chr19;chr19	21397119;21397129;21397133;21397133;21397133;21397156;21397166;21405129;21405129;21405129;21405129;21405129;21405278;21405758;21405758;21405758;21405761;21405761;21407473;21411940;21413466;21413466;21422913;21422913;21422913;21422913	21397267;21397267;21397267;21397422;21397267;21397267;21398934;21405255;21405255;21405255;21405255;21405255;21405856;21405856;21405836;21405856;21405856;21405856;21408799;21414599;21414643;21413508;21422949;21427163;21427573;21423040	+;+;+;+;+;+;+;+;+;+;+;+;+;+;+;+;+;+;+;+;+;+;+;+;+;+	11214	521	580	120	107	208	209	252	241	162	148	192	191	50	51	199	196	18	19	113	109	140	140	59	54	515	499	241	238	70	66	75	75	48	47	105	102	138	129	139	137	97	90	751	740
ZNF492	chr19;chr19;chr19;chr19	22634324;22653307;22653920;22663800	22634474;22653433;22654015;22667670	+;+;+;+	4245	7	3	10	9	14	5	3	1	10	7	15	9	5	3	15	9	2	0	23	25	6	4	2	2	26	11	10	12	7	5	3	6	0	0	11	10	19	11	23	14	5	11	4	4
ZNF491	chr19;chr19;chr19;chr19;chr19;chr19;chr19;chr19;chr19;chr19;chr19	11797667;11798530;11798576;11798588;11798607;11799098;11804542;11804542;11805947;11805947;11809377	11797799;11798727;11798727;11798727;11798727;11799279;11804667;11804667;11808093;11806372;11809622	+;+;+;+;+;+;+;+;+;+;+	3032	48	38	16	17	18	23	23	23	35	42	56	76	10	19	32	44	1	4	50	59	21	23	14	20	62	79	49	63	14	17	12	10	5	7	11	21	31	45	50	67	13	18	22	26
ZNF490	chr19;chr19;chr19;chr19;chr19;chr19;chr19;chr19;chr19;chr19;chr19;chr19;chr19;chr19;chr19;chr19;chr19;chr19;chr19;chr19;chr19	12577961;12581307;12581523;12582850;12582850;12582850;12583430;12583430;12583430;12583485;12597149;12609158;12609158;12609158;12609870;12610564;12610564;12623261;12634411;12637276;12640065	12581724;12581724;12581724;12582910;12582910;12582910;12583556;12583556;12583556;12583556;12597311;12609202;12609202;12609202;12609974;12610803;12610803;12623399;12634488;12637440;12640098	-;-;-;-;-;-;-;-;-;-;-;-;-;-;-;-;-;-;-;-;-	4921	40	49	16	12	23	37	41	46	39	37	43	51	13	13	51	57	2	4	40	48	36	32	12	17	70	109	55	57	13	13	10	10	4	8	16	21	46	45	49	54	18	22	99	106
ZNF488	chr10;chr10;chr10;chr10;chr10	47365496;47365502;47368643;47384220;47384220	47368937;47368536;47368937;47384261;47384273	-;-;-;-;-	3496	3	2	28	25	37	39	54	58	100	101	98	94	26	25	158	158	10	10	62	60	27	28	17	18	124	126	119	119	29	32	35	34	14	15	97	100	99	103	99	101	29	32	37	37
ZNF487	chr10;chr10;chr10;chr10;chr10;chr10;chr10;chr10;chr10;chr10;chr10;chr10;chr10;chr10;chr10;chr10	43436841;43437126;43437126;43437148;43437158;43451920;43454065;43475696;43475721;43475721;43475721;43476107;43476107;43481429;43481429;43481429	43436935;43437262;43437262;43437262;43437262;43454664;43454532;43475830;43475847;43475847;43475847;43476202;43476202;43483179;43481731;43481678	+;+;+;+;+;+;+;+;+;+;+;+;+;+;+;+	4976	157	146	37	40	81	88	182	183	64	63	60	71	23	24	86	106	9	9	75	82	51	63	39	38	184	198	69	75	30	35	24	25	5	6	38	39	64	70	76	97	38	40	221	226
ZNF486	chr19;chr19;chr19;chr19;chr19;chr19;chr19;chr19	20167228;20167274;20184356;20184356;20185987;20185987;20188399;20196964	20167360;20167360;20184482;20184482;20186082;20186082;20188776;20200490	+;+;+;+;+;+;+;+	4261	7	14	12	16	22	21	20	19	30	36	37	31	8	8	44	44	6	8	28	29	18	15	11	17	48	53	40	39	5	7	9	10	7	7	25	26	23	26	26	37	11	11	18	17
ZNF485	chr10;chr10;chr10;chr10;chr10;chr10;chr10;chr10;chr10;chr10;chr10;chr10;chr10;chr10;chr10;chr10;chr10	43606407;43606419;43606419;43606426;43606997;43606997;43606997;43606997;43608614;43608614;43608614;43609255;43609255;43609255;43616291;43616291;43616291	43606546;43606541;43606546;43606563;43607074;43607400;43607074;43607074;43608740;43608740;43608740;43609350;43609350;43609350;43616395;43617903;43617903	+;+;+;+;+;+;+;+;+;+;+;+;+;+;+;+;+	2397	20	29	19	25	27	19	31	27	45	35	57	62	16	15	68	66	9	11	54	52	20	20	10	6	125	123	71	64	32	19	15	16	16	15	19	9	61	60	81	78	38	38	63	69
ZNF484	chr9;chr9;chr9;chr9;chr9;chr9;chr9;chr9;chr9;chr9;chr9;chr9;chr9;chr9;chr9;chr9;chr9;chr9;chr9	92845031;92845031;92846069;92846069;92855811;92855811;92855811;92855811;92856192;92856192;92856192;92856192;92862140;92875015;92875015;92877820;92877820;92877890;92877890	92848551;92848551;92848551;92848551;92855903;92855903;92855903;92855903;92856318;92856318;92856318;92856318;92862165;92875059;92875059;92878038;92878038;92878022;92878008	-;-;-;-;-;-;-;-;-;-;-;-;-;-;-;-;-;-;-	4031	166	169	16	15	74	80	123	125	43	60	71	91	15	19	78	100	2	6	29	50	40	49	28	36	154	168	63	81	18	24	19	23	22	25	44	50	32	46	44	61	23	23	272	278
ZNF483	chr9;chr9;chr9;chr9;chr9;chr9;chr9;chr9;chr9;chr9;chr9;chr9;chr9;chr9;chr9;chr9;chr9;chr9;chr9;chr9	111525159;111525189;111525216;111525233;111527268;111527268;111527268;111527268;111530875;111530875;111530875;111533739;111533739;111533739;111534261;111534261;111534261;111539446;111541657;111576365	111525262;111525262;111525262;111525262;111528020;111527807;111527807;111527807;111530963;111530963;111530963;111533865;111533865;111533865;111534353;111534353;111534353;111539761;111544432;111577844	+;+;+;+;+;+;+;+;+;+;+;+;+;+;+;+;+;+;+;+	5738	964	1096	92	104	412	435	726	748	254	269	165	189	61	68	223	233	12	17	105	113	306	313	134	149	846	892	290	309	81	90	97	102	65	71	215	218	124	133	118	135	89	100	1453	1497
ZNF480	chr19;chr19;chr19;chr19;chr19;chr19;chr19;chr19;chr19;chr19;chr19;chr19;chr19;chr19;chr19;chr19;chr19;chr19;chr19;chr19;chr19;chr19;chr19;chr19;chr19;chr19;chr19	52297177;52297177;52297179;52297179;52297179;52300394;52300394;52300394;52300394;52300394;52300394;52314153;52314153;52314153;52314153;52315834;52315834;52315834;52315834;52317416;52321579;52321579;52321579;52321579;52321579;52321579;52325883	52297223;52297223;52297223;52297223;52297223;52300484;52300484;52300484;52300484;52300484;52300484;52314279;52314279;52314279;52314279;52315962;52315962;52315962;52315962;52317513;52324080;52323680;52323158;52321647;52325922;52323674;52325919	+;+;+;+;+;+;+;+;+;+;+;+;+;+;+;+;+;+;+;+;+;+;+;+;+;+;+	4836	37	34	34	44	45	58	23	29	61	88	97	132	22	25	76	115	7	18	57	80	26	38	17	27	120	162	68	102	37	48	18	20	14	20	28	48	64	85	78	103	25	32	49	58
ZNF48	chr16;chr16;chr16;chr16;chr16;chr16;chr16;chr16;chr16;chr16;chr16;chr16;chr16;chr16;chr16	30378106;30378312;30378314;30395112;30395112;30395130;30395419;30395780;30395780;30395780;30397330;30397330;30397330;30397330;30397330	30378209;30378410;30378410;30395578;30395578;30395455;30395873;30395873;30395873;30395873;30400107;30397680;30400108;30399927;30397691	+;+;+;+;+;+;+;+;+;+;+;+;+;+;+	3744	28	36	19	39	33	39	45	37	33	34	47	56	13	11	34	34	10	11	55	66	35	43	15	16	97	105	41	44	7	10	17	17	6	7	12	12	39	44	60	69	10	21	33	38
ZNF479	chr7;chr7;chr7;chr7;chr7;chr7;chr7;chr7;chr7;chr7;chr7;chr7;chr7;chr7;chr7	57119614;57119621;57119840;57120384;57120719;57126018;57126018;57126018;57126592;57126592;57126592;57132286;57132286;57132286;57139608	57121152;57121152;57120299;57120466;57121152;57126113;57126113;57126113;57126718;57126718;57126718;57132324;57132338;57132341;57139864	-;-;-;-;-;-;-;-;-;-;-;-;-;-;-	2075	0	0	3	3	7	6	3	1	23	11	22	20	13	10	17	28	3	3	9	11	5	8	2	1	19	20	18	16	12	14	3	3	4	4	13	6	27	19	35	24	9	3	1	5
ZNF474	chr5;chr5;chr5;chr5;chr5;chr5;chr5	122129513;122129560;122129566;122147875;122151779;122151779;122151779	122129683;122129704;122129683;122148007;122152099;122152179;122153571	+;+;+;+;+;+;+	2118	1	0	6	7	9	10	7	5	27	27	24	22	4	5	54	57	2	3	32	31	7	9	1	0	40	41	30	29	18	17	8	8	5	7	10	9	34	34	50	49	23	18	9	9
ZNF473	chr19;chr19;chr19;chr19;chr19;chr19;chr19;chr19;chr19;chr19;chr19;chr19;chr19;chr19;chr19;chr19;chr19;chr19;chr19;chr19;chr19;chr19;chr19;chr19;chr19;chr19;chr19;chr19;chr19;chr19;chr19;chr19;chr19;chr19;chr19;chr19;chr19;chr19;chr19;chr19;chr19	50025714;50025722;50025806;50025893;50025893;50025955;50026005;50026040;50026058;50026114;50030892;50030892;50030892;50031014;50031014;50031014;50039161;50039161;50039161;50039161;50039161;50039161;50039161;50039161;50040534;50041092;50041730;50041730;50041730;50041730;50041730;50041730;50041730;50041730;50044670;50044670;50044670;50044670;50044670;50044670;50053190	50025795;50025795;50026122;50026122;50026122;50026122;50026122;50026122;50026122;50026173;50031091;50031091;50031091;50031091;50031091;50031091;50039287;50039287;50039287;50039287;50039287;50039287;50039287;50039287;50040629;50042784;50041819;50041819;50041819;50041819;50041819;50041819;50041819;50041817;50044766;50044750;50048772;50047167;50048776;50048772;50053414	+;+;+;+;+;+;+;+;+;+;+;+;+;+;+;+;+;+;+;+;+;+;+;+;+;+;+;+;+;+;+;+;+;+;+;+;+;+;+;+;+	6898	66	65	64	65	101	86	115	108	131	122	194	179	37	36	180	143	39	31	170	150	73	66	51	47	245	218	154	150	49	37	49	31	21	17	65	44	171	148	214	194	64	60	125	125
ZNF471	chr19;chr19;chr19;chr19;chr19;chr19;chr19;chr19;chr19;chr19;chr19;chr19;chr19;chr19;chr19;chr19	56507843;56507850;56510097;56510622;56511517;56511517;56511517;56516275;56516275;56516275;56518482;56518482;56518482;56524324;56524745;56525700	56507920;56507920;56510313;56510900;56511604;56511604;56511604;56516401;56516401;56516401;56518551;56518577;56518577;56530221;56530221;56526021	+;+;+;+;+;+;+;+;+;+;+;+;+;+;+;+	6783	295	307	73	75	172	175	205	234	156	173	206	200	56	58	210	227	29	28	137	147	109	115	55	57	334	353	195	217	80	90	80	77	31	35	112	123	147	155	159	167	78	89	407	446
ZNF470	chr19;chr19;chr19;chr19;chr19;chr19;chr19;chr19;chr19;chr19;chr19;chr19;chr19;chr19;chr19;chr19;chr19;chr19;chr19;chr19;chr19;chr19;chr19;chr19;chr19	56567511;56567526;56567649;56568758;56568758;56568758;56570175;56570280;56570280;56570280;56574394;56574394;56574394;56574638;56574638;56574638;56574638;56574647;56576713;56576713;56582550;56584020;56586635;56588226;56588226	56568038;56568038;56568038;56568883;56568883;56568883;56570371;56570371;56570371;56570371;56574520;56574520;56574520;56574733;56574733;56574733;56574733;56574733;56582893;56582894;56582895;56584112;56588908;56588911;56588406	+;+;+;+;+;+;+;+;+;+;+;+;+;+;+;+;+;+;+;+;+;+;+;+;+	9627	118	130	76	78	98	101	110	103	136	148	175	185	52	59	146	156	28	31	155	155	56	70	45	44	241	268	179	193	48	53	30	34	28	25	83	94	129	146	179	194	66	68	210	233
ZNF469	chr16;chr16;chr16	88427471;88427471;88430734	88440749;88430649;88440757	+;+;+	13287	101	104	94	83	132	130	380	379	156	155	193	188	38	35	120	131	35	33	259	258	80	77	60	62	469	461	121	118	42	42	57	59	12	11	73	77	196	197	421	426	42	48	152	154
ZNF468	chr19;chr19;chr19;chr19;chr19;chr19;chr19;chr19;chr19;chr19;chr19;chr19;chr19;chr19;chr19;chr19;chr19;chr19;chr19;chr19;chr19;chr19;chr19;chr19;chr19;chr19;chr19;chr19;chr19;chr19	52838008;52838536;52841936;52842028;52845179;52845179;52845195;52845225;52845237;52846558;52849087;52849087;52849087;52849087;52849087;52849087;52849087;52849516;52853872;52853872;52854258;52854258;52854258;52854258;52854258;52857572;52857572;52857572;52857572;52857572	52842151;52842151;52842151;52842151;52845296;52845296;52845296;52845296;52845296;52846611;52849213;52849213;52849630;52849213;52849218;52849213;52849213;52849525;52854126;52854107;52854345;52854345;52854345;52854345;52854345;52857619;52857619;52857619;52857619;52857649	-;-;-;-;-;-;-;-;-;-;-;-;-;-;-;-;-;-;-;-;-;-;-;-;-;-;-;-;-;-	5281	22	12	37	36	27	25	17	18	52	59	90	103	26	21	67	60	11	9	69	79	41	46	22	22	103	94	71	71	27	37	15	13	13	10	28	26	65	79	103	91	37	33	30	31
ZNF467	chr7;chr7;chr7;chr7;chr7;chr7;chr7;chr7;chr7;chr7	149764182;149764363;149769090;149769090;149770440;149770440;149770999;149770999;149773108;149773108	149764678;149766239;149769200;149769200;149770556;149770556;149771074;149771074;149773479;149773219	-;-;-;-;-;-;-;-;-;-	2734	12	9	29	21	25	28	38	32	32	30	45	34	6	5	35	33	11	10	49	42	21	18	17	16	72	78	23	21	12	7	11	9	4	3	16	20	34	35	62	65	12	7	20	24
ZNF462	chr9;chr9;chr9;chr9;chr9;chr9;chr9;chr9;chr9;chr9;chr9;chr9;chr9;chr9;chr9;chr9;chr9;chr9;chr9;chr9;chr9;chr9;chr9;chr9;chr9;chr9;chr9;chr9;chr9;chr9;chr9;chr9;chr9;chr9;chr9;chr9;chr9;chr9;chr9;chr9;chr9;chr9;chr9;chr9;chr9;chr9;chr9;chr9;chr9;chr9;chr9;chr9;chr9;chr9;chr9;chr9;chr9;chr9;chr9;chr9;chr9;chr9;chr9;chr9;chr9;chr9;chr9;chr9	106863097;106863166;106923354;106923354;106924133;106924133;106926925;106927264;106927378;106929680;106930525;106930525;106930525;106930525;106930525;106930525;106930845;106932263;106932266;106932266;106932446;106932446;106932608;106932621;106932637;106933175;106935503;106935503;106935503;106935503;106935503;106935503;106935503;106938916;106938916;106938916;106938916;106938916;106938977;106972005…	106863355;106863355;106923603;106923603;106924192;106929759;106927164;106929759;106929759;106929759;106930689;106930689;106930689;106930575;106930689;106930689;106931037;106932549;106932549;106932549;106932462;106932549;106932805;106932805;106932805;106933229;106935621;106935621;106935621;106935621;106935621;106935621;106935621;106939107;106939094;106939107;106939107;106939107;106939107;106972225…	+;+;+;+;+;+;+;+;+;+;+;+;+;+;+;+;+;+;+;+;+;+;+;+;+;+;+;+;+;+;+;+;+;+;+;+;+;+;+;+;+;+;+;+;+;+;+;+;+;+;+;+;+;+;+;+;+;+;+;+;+;+;+;+;+;+;+;+	12259	691	689	142	153	263	281	593	617	457	482	431	509	164	163	604	677	36	41	308	327	253	255	124	138	953	1028	585	614	163	187	135	146	119	124	355	371	465	489	384	457	260	268	483	475
ZNF461	chr19;chr19;chr19;chr19;chr19;chr19;chr19;chr19;chr19;chr19;chr19;chr19;chr19;chr19;chr19;chr19;chr19;chr19;chr19;chr19;chr19;chr19;chr19;chr19;chr19;chr19;chr19;chr19;chr19;chr19;chr19;chr19;chr19;chr19;chr19;chr19;chr19;chr19;chr19;chr19;chr19;chr19;chr19;chr19;chr19;chr19;chr19;chr19;chr19;chr19;chr19;chr19;chr19;chr19;chr19;chr19;chr19	36637192;36637225;36637620;36637820;36637989;36638147;36638533;36638631;36638653;36638784;36639655;36640023;36643274;36643794;36643794;36643794;36643822;36645152;36656448;36656448;36656448;36656448;36656448;36656448;36656448;36656448;36656448;36657653;36657653;36658092;36658299;36658299;36658299;36658299;36658299;36658299;36658336;36658336;36658555;36664698;36664698;36664698;36664698;36664698;366…	36640043;36637316;36637767;36637839;36640043;36640043;36640112;36640043;36640043;36639537;36640043;36640043;36643607;36643862;36643862;36643862;36643862;36645220;36656543;36656543;36656543;36656543;36656543;36656543;36656543;36656543;36656543;36657750;36657750;36658425;36658446;36658425;36658425;36658425;36658425;36658425;36658425;36658425;36658563;36664786;36664786;36664786;36664786;36664786;366…	-;-;-;-;-;-;-;-;-;-;-;-;-;-;-;-;-;-;-;-;-;-;-;-;-;-;-;-;-;-;-;-;-;-;-;-;-;-;-;-;-;-;-;-;-;-;-;-;-;-;-;-;-;-;-;-;-	4204	97	67	20	25	78	77	95	79	54	63	71	78	19	17	76	78	10	16	53	57	47	51	30	35	144	150	62	67	28	35	17	19	18	17	36	34	60	64	85	89	23	22	128	120
ZNF460	chr19;chr19;chr19;chr19;chr19;chr19;chr19;chr19;chr19	57280051;57280485;57281887;57284551;57284551;57284551;57290699;57290699;57290699	57280124;57280836;57281967;57284677;57284677;57284677;57291045;57293569;57292534	+;+;+;+;+;+;+;+;+	3505	374	349	60	57	171	172	207	206	188	190	136	137	48	46	317	322	5	6	40	49	112	119	40	39	239	237	224	226	60	60	46	49	36	38	225	226	70	76	63	65	67	53	611	612
ZNF454	chr5;chr5;chr5;chr5;chr5;chr5;chr5;chr5;chr5;chr5;chr5;chr5;chr5;chr5	178941191;178941223;178942428;178942685;178942685;178946359;178946359;178946359;178946897;178946897;178946897;178948102;178964655;178964655	178941386;178941444;178942824;178942824;178942824;178946485;178946485;178946485;178946986;178946986;178946986;178948116;178966217;178966433	+;+;+;+;+;+;+;+;+;+;+;+;+;+	2662	96	101	23	24	73	73	85	70	43	42	59	59	11	10	49	52	9	13	45	44	32	35	14	20	116	98	42	47	22	19	8	7	8	8	27	24	49	48	54	53	26	29	111	108
ZNF451	chr6;chr6;chr6;chr6;chr6;chr6;chr6;chr6;chr6;chr6;chr6;chr6;chr6;chr6;chr6;chr6;chr6;chr6;chr6;chr6;chr6;chr6;chr6;chr6;chr6;chr6;chr6;chr6;chr6;chr6;chr6;chr6;chr6;chr6;chr6;chr6;chr6;chr6;chr6;chr6;chr6;chr6;chr6;chr6;chr6;chr6;chr6;chr6;chr6;chr6;chr6;chr6;chr6;chr6;chr6;chr6;chr6;chr6;chr6;chr6;chr6;chr6;chr6;chr6;chr6;chr6;chr6;chr6;chr6;chr6;chr6;chr6;chr6;chr6;chr6;chr6;chr6;chr6;chr6;chr6…	57086844;57090010;57090010;57090030;57090076;57090077;57090113;57090139;57090169;57090189;57090207;57090211;57090225;57090783;57090811;57090811;57090811;57090811;57090811;57090811;57090811;57090811;57090811;57090811;57090833;57091430;57092785;57099061;57099061;57099061;57099061;57099061;57099061;57099061;57099061;57099061;57099061;57099061;57099061;57099061;57099061;57099469;57099469;57099469;571…	57086908;57090274;57090274;57090274;57090274;57090274;57090274;57090274;57090274;57090274;57090274;57090274;57090274;57090894;57090894;57090894;57090894;57090894;57090894;57090894;57090894;57090894;57090894;57090894;57090894;57091452;57093051;57099141;57099141;57099141;57099141;57099141;57099141;57099141;57099141;57099141;57099141;57099141;57099141;57099141;57099141;57099568;57099610;57099568;571…	+;+;+;+;+;+;+;+;+;+;+;+;+;+;+;+;+;+;+;+;+;+;+;+;+;+;+;+;+;+;+;+;+;+;+;+;+;+;+;+;+;+;+;+;+;+;+;+;+;+;+;+;+;+;+;+;+;+;+;+;+;+;+;+;+;+;+;+;+;+;+;+;+;+;+;+;+;+;+;+;+;+;+;+;+;+;+;+;+;+;+;+;+;+;+;+;+;+;+;+;+;+;+;+;+;+;+;+;+;+;+;+;+;+	16416	441	425	88	101	288	307	309	337	315	317	249	290	72	78	418	451	24	27	118	121	184	190	102	109	524	563	403	424	144	152	83	89	102	112	265	278	230	244	166	179	187	181	728	800
ZNF45	chr19;chr19;chr19;chr19;chr19;chr19;chr19;chr19;chr19;chr19;chr19;chr19;chr19;chr19;chr19;chr19;chr19;chr19;chr19;chr19;chr19;chr19;chr19;chr19;chr19;chr19;chr19;chr19;chr19	43912629;43912631;43913129;43914941;43918870;43918870;43918870;43918870;43919573;43919573;43919573;43919573;43922171;43922171;43922171;43924238;43924238;43924402;43925325;43929957;43931247;43932403;43932604;43932604;43934426;43934426;43934426;43934924;43935230	43915200;43915200;43915200;43915200;43918962;43918962;43918962;43918962;43919739;43919699;43919699;43919699;43922287;43922217;43922217;43924312;43924310;43924561;43925458;43930000;43931365;43932690;43932690;43932690;43934542;43934694;43934694;43935259;43935278	-;-;-;-;-;-;-;-;-;-;-;-;-;-;-;-;-;-;-;-;-;-;-;-;-;-;-;-;-	4393	66	57	37	38	53	59	68	62	117	117	121	127	36	31	149	164	18	19	123	129	48	48	35	26	165	169	142	142	50	52	29	25	23	23	41	40	116	125	162	179	51	66	99	100
ZNF449	chrX;chrX;chrX;chrX;chrX;chrX;chrX	135344796;135344796;135347019;135347019;135349110;135359892;135360193	135344835;135344835;135349029;135347472;135349314;135360005;135363152	+;+;+;+;+;+;+	5330	102	94	22	23	91	86	126	129	55	54	134	137	16	15	139	145	5	8	97	105	54	53	38	39	159	170	75	73	37	45	15	17	31	32	73	79	53	53	93	100	31	35	232	240
ZNF446	chr19;chr19;chr19;chr19;chr19;chr19;chr19;chr19;chr19;chr19;chr19;chr19;chr19;chr19;chr19;chr19;chr19;chr19;chr19;chr19;chr19;chr19;chr19;chr19;chr19;chr19;chr19;chr19;chr19;chr19;chr19;chr19;chr19;chr19;chr19;chr19;chr19;chr19;chr19;chr19;chr19;chr19;chr19;chr19;chr19;chr19	58474017;58476146;58476156;58476164;58476428;58476428;58476440;58476443;58476450;58477179;58477179;58477179;58477179;58477179;58477179;58477179;58477179;58477637;58477637;58477637;58477637;58477637;58477637;58477637;58478087;58478087;58478087;58478087;58478087;58478087;58479643;58479643;58479643;58479643;58479929;58479930;58479930;58479930;58479930;58480176;58480176;58480176;58480176;58480176;584…	58476196;58476196;58476196;58476504;58476504;58476504;58476504;58476504;58476504;58477560;58477560;58477560;58477560;58477560;58477560;58477560;58478124;58477826;58477826;58477826;58477826;58477717;58477826;58477826;58478181;58478181;58478181;58478181;58478181;58478181;58480019;58479727;58479727;58479727;58480019;58480019;58480019;58480019;58480019;58481230;58480619;58481230;58481230;58481224;584…	+;+;+;+;+;+;+;+;+;+;+;+;+;+;+;+;+;+;+;+;+;+;+;+;+;+;+;+;+;+;+;+;+;+;+;+;+;+;+;+;+;+;+;+;+;+	4923	34	23	23	15	47	38	52	54	38	35	32	29	6	5	22	19	2	2	28	23	31	31	13	11	73	63	39	28	13	12	12	11	1	1	17	17	33	32	56	57	5	6	40	35
ZNF445	chr3;chr3;chr3;chr3;chr3;chr3;chr3;chr3;chr3;chr3;chr3;chr3;chr3;chr3;chr3;chr3;chr3;chr3;chr3;chr3;chr3;chr3;chr3;chr3;chr3;chr3;chr3;chr3;chr3;chr3;chr3	44431720;44439770;44449513;44449513;44450121;44450123;44450447;44450447;44450868;44450868;44450868;44450868;44451314;44451314;44451314;44451314;44451433;44451470;44454879;44455121;44455121;44455121;44455121;44455175;44455485;44455519;44455523;44458244;44458244;44477591;44477591	44448739;44448739;44449623;44449623;44450573;44450573;44450573;44450573;44450962;44450962;44450962;44450962;44451482;44451431;44451482;44451482;44451468;44451482;44455696;44455696;44455173;44455700;44455696;44455483;44455517;44455521;44455700;44458264;44458364;44477649;44477670	-;-;-;-;-;-;-;-;-;-;-;-;-;-;-;-;-;-;-;-;-;-;-;-;-;-;-;-;-;-;-	18871	685	757	196	185	548	542	743	755	443	423	500	486	129	126	712	670	93	77	401	388	328	314	240	235	1127	1079	500	473	195	168	155	137	91	84	389	369	464	447	459	443	204	244	690	683
ZNF444P1	chr15	58865006	58865303	+	298	0	0	1	0	0	0	1	0	0	0	1	0	1	0	2	1	0	0	1	0	0	0	0	0	1	1	0	0	0	0	0	0	0	0	0	0	1	0	1	0	1	1	0	0
ZNF444	chr19;chr19;chr19;chr19;chr19;chr19;chr19;chr19;chr19;chr19;chr19;chr19;chr19;chr19;chr19;chr19;chr19;chr19;chr19;chr19;chr19;chr19;chr19;chr19;chr19;chr19;chr19;chr19;chr19;chr19;chr19;chr19;chr19;chr19;chr19;chr19;chr19;chr19;chr19;chr19	56132599;56140951;56141187;56141283;56141303;56141313;56141321;56141727;56142276;56143337;56146088;56146247;56146247;56146247;56146247;56146247;56146247;56146247;56146247;56146890;56146890;56146890;56146890;56146890;56146890;56146890;56146890;56146890;56154301;56155761;56157309;56158494;56158494;56158494;56158494;56159624;56159624;56159624;56159627;56159627	56132778;56141179;56141357;56141320;56141357;56141357;56141357;56141794;56142386;56143591;56146420;56146420;56146420;56146420;56146420;56146420;56146420;56146420;56146420;56147045;56147209;56147142;56147208;56147123;56147208;56147208;56147128;56147181;56158602;56155800;56157546;56158602;56158602;56158602;56158602;56160886;56160037;56160892;56159967;56160893	+;+;+;+;+;+;+;+;+;+;+;+;+;+;+;+;+;+;+;+;+;+;+;+;+;+;+;+;+;+;+;+;+;+;+;+;+;+;+;+	7239	93	116	68	73	132	121	245	252	133	134	180	205	31	31	162	162	21	30	190	199	78	76	49	46	338	356	127	137	42	45	63	63	16	16	74	82	162	170	246	251	53	43	88	86
ZNF443	chr19;chr19;chr19;chr19;chr19;chr19;chr19;chr19	12429707;12431569;12432287;12432377;12433071;12433071;12440912;12440912	12431980;12431980;12432437;12432437;12433197;12433197;12441021;12441112	-;-;-;-;-;-;-;-	2753	8	14	2	2	11	18	24	30	6	6	7	9	3	1	7	9	1	1	3	4	4	6	1	3	25	31	6	9	1	1	1	4	1	1	5	5	9	9	16	16	3	3	30	29
ZNF442	chr19;chr19;chr19;chr19;chr19;chr19;chr19;chr19;chr19;chr19;chr19;chr19;chr19;chr19;chr19;chr19;chr19;chr19;chr19	12345949;12349583;12349701;12350916;12351791;12352010;12352010;12352010;12352010;12352988;12352988;12352988;12363554;12363554;12364802;12365533;12365533;12365533;12365803	12351318;12351318;12351318;12351318;12352070;12352070;12352070;12352070;12352070;12353114;12353114;12353114;12363631;12363671;12365243;12365661;12365641;12365633;12365905	-;-;-;-;-;-;-;-;-;-;-;-;-;-;-;-;-;-;-	6569	27	26	34	39	47	48	42	45	56	67	87	100	19	27	62	82	12	15	68	84	38	41	24	19	116	137	80	90	27	38	5	6	11	8	31	45	91	107	109	134	24	27	29	32
ZNF441	chr19;chr19;chr19;chr19;chr19;chr19;chr19;chr19;chr19;chr19;chr19	11767000;11767092;11767092;11777611;11777611;11777611;11778116;11778330;11778330;11780019;11780019	11767196;11767196;11767196;11777737;11777973;11777737;11778179;11778393;11778393;11784078;11782486	+;+;+;+;+;+;+;+;+;+;+	4748	119	104	7	7	44	45	98	96	42	36	35	37	7	7	42	34	9	7	26	22	61	60	24	21	128	127	49	43	9	7	14	10	3	4	8	10	43	39	31	36	13	12	150	153
ZNF440	chr19;chr19;chr19;chr19;chr19;chr19;chr19;chr19;chr19;chr19;chr19;chr19;chr19;chr19;chr19;chr19;chr19;chr19;chr19;chr19	11814284;11814287;11814344;11815809;11816017;11827567;11829986;11830274;11830283;11830283;11830617;11830617;11830617;11830617;11830617;11831368;11831368;11831368;11831368;11831368	11814450;11814450;11814450;11816049;11817675;11827640;11830409;11830409;11830409;11830409;11830677;11830677;11830677;11830677;11830677;11831678;11831420;11831983;11831701;11835201	+;+;+;+;+;+;+;+;+;+;+;+;+;+;+;+;+;+;+;+	6427	133	118	41	52	71	83	143	138	74	79	127	133	26	31	92	101	14	19	85	91	65	68	32	37	189	192	100	101	41	47	16	22	14	15	54	51	82	90	96	103	32	38	122	123
ZNF44	chr19;chr19;chr19;chr19;chr19;chr19;chr19;chr19;chr19;chr19;chr19;chr19;chr19;chr19;chr19;chr19;chr19;chr19;chr19;chr19;chr19;chr19;chr19;chr19;chr19;chr19;chr19;chr19;chr19;chr19;chr19;chr19;chr19;chr19;chr19;chr19;chr19;chr19;chr19;chr19;chr19;chr19;chr19;chr19;chr19;chr19;chr19;chr19	12224686;12226159;12226372;12230460;12230460;12234667;12234667;12237452;12237452;12237899;12242707;12244581;12247643;12248403;12249978;12249978;12250242;12250242;12271812;12272329;12272487;12272487;12274973;12274973;12274973;12274973;12274973;12274979;12275956;12275956;12275956;12275956;12275956;12275956;12291028;12291220;12293232;12293232;12293232;12293232;12293232;12294692;12294692;12294692;122…	12225279;12226527;12226527;12230515;12230515;12234908;12234908;12237589;12237556;12238102;12242844;12244673;12248678;12248678;12250038;12250038;12250368;12250368;12274063;12274063;12274063;12274063;12275033;12275033;12275033;12275033;12275033;12275033;12276082;12276082;12276082;12276082;12276082;12276082;12291250;12291250;12293375;12293375;12293375;12293375;12293375;12294880;12294851;12294887;122…	-;-;-;-;-;-;-;-;-;-;-;-;-;-;-;-;-;-;-;-;-;-;-;-;-;-;-;-;-;-;-;-;-;-;-;-;-;-;-;-;-;-;-;-;-;-;-;-	6061	162	209	61	62	107	109	147	135	120	125	128	139	32	30	132	127	19	23	108	107	64	71	56	48	268	283	148	156	41	45	47	45	28	29	99	103	138	138	145	153	54	67	257	266
ZNF439	chr19;chr19;chr19;chr19;chr19;chr19;chr19;chr19;chr19;chr19;chr19;chr19;chr19	11848726;11848761;11848812;11849063;11865957;11866196;11866537;11866537;11866537;11867306;11867306;11867306;11883551	11851110;11848930;11848930;11849313;11866331;11866331;11866597;11866597;11866597;11869491;11867462;11869482;11883750	+;+;+;+;+;+;+;+;+;+;+;+;+	5207	236	207	53	57	124	141	142	156	107	119	147	162	39	46	161	167	21	24	128	148	66	78	48	56	224	238	142	142	47	53	39	39	26	24	91	109	152	158	142	155	52	37	230	234
ZNF438	chr10;chr10;chr10;chr10;chr10;chr10;chr10;chr10;chr10;chr10;chr10;chr10;chr10;chr10;chr10;chr10;chr10;chr10;chr10;chr10;chr10;chr10;chr10;chr10;chr10;chr10;chr10;chr10;chr10;chr10;chr10;chr10;chr10;chr10;chr10;chr10;chr10;chr10;chr10;chr10;chr10;chr10;chr10;chr10;chr10;chr10;chr10;chr10;chr10;chr10;chr10;chr10;chr10;chr10;chr10;chr10;chr10;chr10;chr10;chr10;chr10;chr10;chr10;chr10;chr10;chr10;chr…	30820207;30830114;30834121;30835567;30844634;30844634;30844638;30844638;30844638;30844638;30844772;30844781;30848531;30848531;30848531;30848531;30848531;30848531;30848531;30848531;30850222;30850222;30857680;30857680;30875331;30876998;30876998;30876998;30876998;30876998;30876998;30876998;30876998;30876998;30908933;30908933;30908933;30908933;30908933;30908933;30908933;30908933;30908933;30910360;309…	30820444;30830167;30834212;30835640;30845573;30845573;30845573;30845573;30845573;30845573;30845573;30845573;30849443;30850367;30850367;30850367;30850367;30850367;30850367;30850367;30850367;30850367;30857778;30857778;30875509;30877065;30877065;30877065;30877065;30877065;30877065;30877065;30877065;30877065;30909015;30909015;30909015;30909015;30909015;30909015;30909015;30909015;30909015;30910440;309…	-;-;-;-;-;-;-;-;-;-;-;-;-;-;-;-;-;-;-;-;-;-;-;-;-;-;-;-;-;-;-;-;-;-;-;-;-;-;-;-;-;-;-;-;-;-;-;-;-;-;-;-;-;-;-;-;-;-;-;-;-;-;-;-;-;-;-;-	4267	77	71	58	53	73	75	101	107	120	126	166	163	32	39	190	201	17	18	114	126	66	65	36	44	276	305	144	139	74	81	28	29	23	31	89	88	173	179	201	205	58	67	150	168
ZNF436-AS1	chr1;chr1;chr1;chr1;chr1;chr1;chr1;chr1;chr1;chr1;chr1;chr1;chr1	23368997;23369218;23369236;23369238;23369250;23371139;23371139;23371139;23371139;23371144;23371474;23371513;23371513	23369029;23369513;23371782;23369324;23369513;23371209;23371839;23371209;23371512;23371209;23371783;23371783;23371783	+;+;+;+;+;+;+;+;+;+;+;+;+	2655	0	0	0	0	1	0	1	1	0	0	0	0	0	0	0	0	0	0	0	0	0	0	0	0	0	0	0	0	1	0	0	0	0	0	0	0	0	1	0	0	0	0	0	0
ZNF436	chr1;chr1;chr1;chr1;chr1;chr1;chr1	23359448;23359975;23367042;23367042;23367973;23367973;23369366	23363221;23363221;23367168;23367168;23368065;23368386;23369442	-;-;-;-;-;-;-	4392	1	5	0	0	1	1	11	18	0	1	1	1	0	0	6	4	0	0	0	0	3	2	1	1	4	10	0	0	2	1	0	1	1	0	2	2	0	0	0	0	1	0	5	5
ZNF433	chr19;chr19;chr19;chr19;chr19;chr19;chr19;chr19;chr19;chr19;chr19;chr19;chr19;chr19;chr19;chr19;chr19;chr19;chr19;chr19;chr19;chr19;chr19;chr19;chr19;chr19;chr19;chr19;chr19;chr19;chr19;chr19;chr19;chr19;chr19;chr19;chr19;chr19;chr19;chr19;chr19;chr19;chr19;chr19	12014732;12014758;12016237;12016402;12016404;12016412;12016548;12016605;12016632;12017876;12017876;12017876;12017876;12017876;12017876;12017876;12017876;12017876;12018166;12018166;12018166;12018166;12018166;12018166;12018166;12018166;12018166;12018191;12021930;12030140;12030140;12030140;12034828;12034828;12034828;12035537;12035537;12035537;12035537;12035537;12035537;12035537;12035537;12035547	12016666;12016666;12016666;12016666;12016666;12016666;12016666;12016666;12016666;12017936;12017936;12017936;12017936;12017936;12017936;12017936;12017936;12017936;12018301;12018292;12018677;12018292;12018380;12018292;12018301;12018292;12018292;12018292;12022189;12030198;12030198;12030198;12034874;12034874;12034874;12035741;12035676;12035712;12035696;12035669;12035703;12035710;12035688;12035678	-;-;-;-;-;-;-;-;-;-;-;-;-;-;-;-;-;-;-;-;-;-;-;-;-;-;-;-;-;-;-;-;-;-;-;-;-;-;-;-;-;-;-;-	3079	22	26	22	20	22	20	34	43	29	21	53	49	9	8	47	36	3	2	48	36	23	21	11	8	63	63	52	41	14	12	14	9	4	4	18	19	41	32	45	41	21	17	32	26
ZNF432	chr19;chr19;chr19;chr19;chr19;chr19;chr19;chr19;chr19;chr19;chr19;chr19;chr19;chr19;chr19;chr19;chr19;chr19;chr19;chr19;chr19;chr19;chr19;chr19;chr19;chr19;chr19;chr19	52031379;52033420;52035142;52035307;52040364;52040488;52040488;52040488;52040488;52041480;52041480;52041480;52041480;52041480;52041514;52046854;52046854;52046854;52046854;52046854;52046854;52048541;52048609;52048695;52048695;52048810;52064494;52095575	52035440;52035440;52035440;52035440;52040583;52040583;52040583;52040583;52040583;52041606;52041606;52041606;52041606;52041606;52041606;52047060;52047364;52047060;52047060;52047060;52047060;52048561;52048640;52048764;52048820;52049507;52064528;52095738	-;-;-;-;-;-;-;-;-;-;-;-;-;-;-;-;-;-;-;-;-;-;-;-;-;-;-;-	5985	129	122	21	27	86	93	148	137	39	48	59	70	7	8	48	59	9	10	39	46	43	43	31	30	182	214	63	69	23	19	26	26	19	15	33	36	54	57	33	42	22	23	205	208
ZNF431	chr19;chr19;chr19;chr19;chr19;chr19;chr19;chr19;chr19;chr19;chr19;chr19;chr19;chr19;chr19;chr19;chr19;chr19;chr19;chr19;chr19;chr19;chr19;chr19;chr19;chr19;chr19;chr19;chr19;chr19	21142024;21142035;21142037;21142040;21142077;21143551;21143551;21143551;21143551;21143551;21151079;21166335;21166335;21166335;21166335;21167571;21167571;21167571;21167571;21169803;21175453;21182623;21182623;21182623;21182623;21184492;21185944;21189865;21189865;21189865	21142186;21142186;21142186;21142186;21142186;21143643;21143643;21143643;21143643;21143643;21151198;21166461;21166461;21166461;21166461;21167666;21167666;21167666;21167666;21169882;21175474;21196053;21183158;21182660;21184092;21184597;21186287;21190226;21189998;21190231	+;+;+;+;+;+;+;+;+;+;+;+;+;+;+;+;+;+;+;+;+;+;+;+;+;+;+;+;+;+	14132	162	150	45	42	104	102	112	128	137	139	154	150	60	52	155	148	16	17	110	110	68	69	45	45	216	217	137	125	44	44	51	45	28	28	103	96	109	121	93	88	75	82	207	205
ZNF430	chr19;chr19;chr19;chr19;chr19;chr19;chr19;chr19;chr19;chr19;chr19;chr19;chr19;chr19;chr19;chr19;chr19;chr19;chr19;chr19;chr19;chr19;chr19;chr19	21020620;21020634;21020650;21020657;21020717;21022789;21022789;21022789;21022789;21022789;21033456;21033456;21033456;21033456;21033456;21034086;21034086;21034086;21034089;21049505;21053439;21056631;21057805;21058071	21020803;21020803;21020803;21020803;21020803;21022881;21022881;21022881;21022881;21022881;21033717;21033582;21033582;21033582;21033582;21034184;21034184;21034184;21036802;21049567;21053544;21060050;21057904;21058446	+;+;+;+;+;+;+;+;+;+;+;+;+;+;+;+;+;+;+;+;+;+;+;+	6845	32	37	15	14	14	11	26	25	21	22	18	19	6	5	23	28	3	3	7	6	8	8	5	8	32	41	23	24	10	6	4	5	5	5	21	16	9	13	8	10	15	8	53	59
ZNF43	chr19;chr19;chr19;chr19;chr19;chr19;chr19;chr19;chr19;chr19;chr19;chr19;chr19;chr19;chr19;chr19;chr19;chr19;chr19;chr19;chr19;chr19;chr19;chr19;chr19;chr19;chr19;chr19;chr19;chr19;chr19;chr19;chr19;chr19;chr19;chr19;chr19;chr19;chr19;chr19;chr19;chr19;chr19;chr19;chr19;chr19;chr19;chr19;chr19;chr19;chr19;chr19	21804949;21804950;21807281;21807326;21807353;21809479;21809681;21812013;21817888;21817888;21817888;21817888;21817888;21817888;21817888;21817888;21817918;21819095;21819095;21819095;21819095;21819095;21819095;21819095;21836036;21836036;21837854;21838839;21839597;21839809;21843145;21843145;21843145;21843188;21843320;21845392;21845392;21845392;21845392;21845430;21849914;21850938;21850938;21850938;218…	21809807;21809807;21809807;21809807;21809807;21809807;21809807;21812056;21817986;21817986;21817986;21817986;21817986;21817986;21817986;21817986;21817986;21819221;21819221;21819221;21819221;21819221;21819221;21819221;21836187;21836208;21838034;21838947;21841647;21840086;21843326;21843326;21843326;21843326;21843326;21845506;21845506;21845506;21845506;21845506;21849978;21851162;21851162;21851027;218…	-;-;-;-;-;-;-;-;-;-;-;-;-;-;-;-;-;-;-;-;-;-;-;-;-;-;-;-;-;-;-;-;-;-;-;-;-;-;-;-;-;-;-;-;-;-;-;-;-;-;-;-	8649	28	36	38	41	77	97	88	88	107	100	163	176	35	41	169	193	22	23	120	130	55	57	31	30	183	190	116	119	64	69	28	29	27	23	76	79	142	147	143	155	77	71	64	57
ZNF429	chr19;chr19;chr19;chr19;chr19;chr19;chr19;chr19;chr19;chr19;chr19;chr19;chr19;chr19;chr19;chr19;chr19;chr19;chr19;chr19;chr19;chr19;chr19;chr19;chr19;chr19;chr19;chr19;chr19;chr19;chr19;chr19;chr19;chr19;chr19;chr19;chr19;chr19;chr19	21496682;21498199;21505564;21505604;21505604;21505613;21505641;21505661;21505699;21505985;21505985;21507520;21507520;21518575;21529084;21529084;21529658;21529658;21529658;21529658;21530589;21530589;21530589;21530589;21536280;21536280;21536280;21536881;21537027;21537053;21537093;21537122;21538623;21538638;21541764;21541764;21553917;21554910;21554910	21496722;21498349;21505774;21505774;21505774;21506080;21505774;21505774;21506080;21506080;21506080;21507675;21507664;21518988;21529147;21529279;21529784;21529784;21529784;21529784;21530684;21530684;21530684;21530684;21536796;21538078;21536499;21537025;21537047;21537091;21537119;21537889;21538634;21538660;21541886;21541886;21553954;21556270;21555397	+;+;+;+;+;+;+;+;+;+;+;+;+;+;+;+;+;+;+;+;+;+;+;+;+;+;+;+;+;+;+;+;+;+;+;+;+;+;+	5054	93	81	21	34	66	74	86	98	58	84	55	73	22	27	94	109	7	12	80	94	43	49	31	37	155	184	61	77	22	27	32	30	9	14	40	45	80	85	107	118	26	26	133	145
ZNF428	chr19;chr19;chr19;chr19;chr19;chr19;chr19;chr19;chr19	43607219;43607628;43608505;43613937;43614229;43614229;43619558;43619558;43619558	43608107;43608107;43608603;43614434;43614434;43614434;43619874;43619628;43619599	-;-;-;-;-;-;-;-;-	1803	30	26	20	27	26	34	50	55	36	39	36	34	9	10	35	46	5	7	39	43	21	25	10	12	91	118	23	27	14	15	12	8	5	6	19	19	50	56	56	58	10	12	15	25
ZNF426	chr19;chr19;chr19;chr19;chr19;chr19;chr19;chr19;chr19;chr19;chr19;chr19;chr19;chr19;chr19;chr19;chr19;chr19;chr19;chr19;chr19;chr19;chr19;chr19;chr19;chr19;chr19;chr19;chr19;chr19;chr19;chr19;chr19	9523224;9528007;9528007;9529297;9529618;9530985;9530985;9530985;9530985;9532845;9532845;9532845;9532845;9532845;9533840;9533840;9533840;9533840;9535188;9535188;9535188;9535188;9536208;9536208;9536208;9536208;9536208;9538259;9538259;9538259;9538259;9538575;9538575	9529636;9529636;9529636;9529636;9529636;9531067;9531067;9531067;9531067;9532925;9532925;9532925;9532925;9532925;9533966;9533966;9533966;9533966;9535279;9535279;9535279;9535279;9536356;9536356;9536356;9536356;9536569;9538388;9538345;9538590;9538345;9538645;9538627	-;-;-;-;-;-;-;-;-;-;-;-;-;-;-;-;-;-;-;-;-;-;-;-;-;-;-;-;-;-;-;-;-	7545	109	117	61	56	81	74	67	64	108	103	155	155	33	31	111	117	17	16	110	105	59	62	32	28	211	216	111	118	40	44	28	31	19	21	62	67	103	108	115	115	52	53	138	143
ZNF425	chr7;chr7;chr7;chr7;chr7;chr7;chr7;chr7;chr7;chr7;chr7;chr7	149102784;149105273;149105489;149112018;149112137;149112137;149112137;149113274;149118222;149118222;149126130;149126196	149105566;149105566;149105566;149112373;149112295;149112396;149112295;149113454;149118348;149118348;149126306;149126346	-;-;-;-;-;-;-;-;-;-;-;-	3687	28	30	31	31	21	29	62	71	41	45	66	69	11	11	64	78	8	8	67	66	34	33	13	16	89	93	41	45	25	25	15	15	7	7	25	28	62	61	63	65	27	33	37	33
ZNF423	chr16;chr16;chr16;chr16;chr16;chr16;chr16;chr16;chr16;chr16;chr16;chr16;chr16;chr16;chr16;chr16;chr16;chr16;chr16;chr16;chr16;chr16;chr16;chr16;chr16;chr16;chr16;chr16;chr16;chr16;chr16;chr16;chr16;chr16;chr16;chr16;chr16;chr16;chr16;chr16;chr16;chr16;chr16;chr16;chr16;chr16;chr16;chr16;chr16;chr16;chr16;chr16;chr16;chr16	49487524;49490604;49490605;49490605;49490787;49490951;49491275;49523624;49523624;49523624;49523624;49523624;49523624;49523624;49525363;49525363;49525363;49525363;49525363;49525363;49525363;49626170;49626170;49626170;49626170;49626170;49626170;49626170;49635660;49635660;49635660;49635660;49635660;49635660;49635660;49640738;49664091;49730576;49730771;49730771;49730771;49730771;49730771;49780545;497…	49491304;49491304;49491304;49491304;49491304;49491304;49491304;49523739;49523739;49523739;49523739;49523739;49523739;49523739;49525494;49525494;49525494;49525494;49525494;49525494;49525494;49626254;49626254;49626254;49626254;49626254;49626254;49626254;49638874;49638874;49638874;49638874;49638874;49638874;49638874;49640852;49664225;49730971;49730971;49730971;49730971;49730971;49730971;49780609;497…	-;-;-;-;-;-;-;-;-;-;-;-;-;-;-;-;-;-;-;-;-;-;-;-;-;-;-;-;-;-;-;-;-;-;-;-;-;-;-;-;-;-;-;-;-;-;-;-;-;-;-;-;-;-	8997	102	128	84	78	129	130	190	198	127	133	160	208	42	53	118	126	22	26	180	185	76	78	52	60	363	376	124	138	46	52	63	62	13	15	80	87	190	208	254	298	49	49	49	54
ZNF420	chr19;chr19;chr19;chr19;chr19;chr19;chr19;chr19;chr19;chr19;chr19;chr19;chr19;chr19;chr19;chr19;chr19;chr19;chr19;chr19;chr19;chr19;chr19;chr19;chr19;chr19;chr19;chr19;chr19;chr19;chr19;chr19;chr19;chr19;chr19;chr19;chr19;chr19	37007857;37007859;37078418;37078433;37078435;37078446;37078480;37080345;37080345;37080345;37080345;37080345;37089039;37089039;37089039;37089039;37089039;37089039;37090995;37090995;37090995;37090995;37090995;37090995;37096031;37111600;37111600;37127128;37127128;37127128;37127128;37127128;37127128;37128167;37128613;37130037;37130144;37130144	37008082;37008082;37078570;37078570;37078570;37078570;37078570;37080388;37080388;37080388;37080388;37080388;37089127;37089127;37089127;37089127;37089127;37089127;37091121;37091121;37091121;37091121;37091121;37091121;37096115;37111687;37111711;37127481;37130311;37128402;37127139;37127255;37127442;37128402;37128906;37130310;37130310;37130314	+;+;+;+;+;+;+;+;+;+;+;+;+;+;+;+;+;+;+;+;+;+;+;+;+;+;+;+;+;+;+;+;+;+;+;+;+;+	4023	46	61	6	10	25	32	39	45	18	26	23	27	6	10	28	30	4	8	31	34	24	26	13	16	66	76	25	39	9	11	5	8	4	7	18	23	18	25	35	40	12	8	79	79
ZNF419	chr19;chr19;chr19;chr19;chr19;chr19;chr19;chr19;chr19;chr19;chr19;chr19;chr19;chr19;chr19;chr19;chr19;chr19;chr19;chr19;chr19;chr19;chr19;chr19;chr19;chr19;chr19;chr19;chr19;chr19;chr19;chr19;chr19;chr19;chr19;chr19;chr19;chr19;chr19;chr19;chr19;chr19;chr19;chr19;chr19;chr19;chr19;chr19;chr19;chr19;chr19;chr19;chr19;chr19;chr19;chr19;chr19;chr19;chr19;chr19;chr19;chr19	57487711;57487711;57487718;57487718;57487718;57487718;57487720;57487720;57487722;57487741;57487750;57487750;57487753;57487765;57487771;57487781;57487965;57490131;57490147;57490147;57490147;57490147;57490147;57490147;57490147;57491468;57491468;57491468;57491468;57491468;57491468;57491468;57491468;57491468;57491471;57491471;57491471;57491471;57491471;57491471;57491471;57492113;57492113;57492113;574…	57487983;57487983;57487983;57487983;57487983;57487983;57487983;57487983;57487983;57487983;57487983;57487983;57487983;57487983;57487983;57487983;57491597;57490185;57490185;57490185;57490185;57490185;57490185;57490185;57490185;57491597;57491597;57491597;57491597;57491739;57491597;57491597;57491597;57491597;57491597;57491597;57491659;57491597;57491597;57491778;57492211;57492211;57492476;57492211;574…	+;+;+;+;+;+;+;+;+;+;+;+;+;+;+;+;+;+;+;+;+;+;+;+;+;+;+;+;+;+;+;+;+;+;+;+;+;+;+;+;+;+;+;+;+;+;+;+;+;+;+;+;+;+;+;+;+;+;+;+;+;+	8008	78	83	45	43	56	61	124	137	71	71	102	100	19	17	98	95	20	17	111	100	57	53	24	26	208	200	67	62	21	21	19	19	12	14	45	46	93	88	120	117	44	44	163	184
ZNF418	chr19;chr19;chr19;chr19;chr19;chr19;chr19;chr19;chr19;chr19;chr19;chr19;chr19;chr19;chr19;chr19;chr19;chr19;chr19;chr19;chr19;chr19;chr19;chr19;chr19;chr19;chr19;chr19;chr19;chr19;chr19;chr19;chr19;chr19;chr19;chr19;chr19;chr19;chr19;chr19;chr19;chr19;chr19;chr19;chr19;chr19;chr19;chr19;chr19;chr19;chr19	57921884;57921884;57922261;57922261;57922266;57922431;57923192;57923192;57923192;57923192;57925623;57925623;57925623;57925623;57925770;57926052;57927888;57927905;57927977;57927978;57930428;57930428;57930428;57930428;57930428;57930428;57930428;57930428;57932430;57932430;57933817;57933817;57933817;57933817;57933817;57933817;57933817;57933817;57934054;57934815;57935031;57935080;57935080;57935161;579…	57922629;57922629;57922629;57922629;57922629;57922629;57923289;57923289;57923289;57923289;57928047;57928047;57925794;57928047;57928047;57928047;57928047;57928047;57928047;57928047;57930512;57930557;57930557;57930554;57930554;57930557;57930554;57930554;57932646;57932646;57933902;57933902;57933902;57933902;57933905;57933902;57933902;57933963;57934237;57935135;57935135;57935135;57935135;57935176;579…	-;-;-;-;-;-;-;-;-;-;-;-;-;-;-;-;-;-;-;-;-;-;-;-;-;-;-;-;-;-;-;-;-;-;-;-;-;-;-;-;-;-;-;-;-;-;-;-;-;-;-	4501	188	180	62	59	79	91	129	127	149	161	124	145	41	45	162	177	21	20	99	115	91	91	55	59	195	214	197	216	34	41	34	43	25	25	110	118	113	137	108	117	61	63	284	282
ZNF417	chr19;chr19;chr19;chr19;chr19;chr19;chr19;chr19;chr19;chr19;chr19;chr19;chr19;chr19;chr19;chr19;chr19;chr19;chr19;chr19;chr19;chr19;chr19;chr19;chr19	57900296;57901657;57906846;57908480;57909977;57909995;57910085;57910104;57912060;57912060;57912060;57912060;57912060;57912060;57912060;57915338;57915338;57915565;57915565;57916379;57916379;57916379;57916379;57916379;57916379	57900514;57901715;57910114;57910114;57910114;57910114;57910114;57910114;57912189;57912189;57912186;57912186;57912189;57912186;57912167;57915531;57915531;57915665;57915665;57916610;57916577;57916609;57916592;57916591;57916576	-;-;-;-;-;-;-;-;-;-;-;-;-;-;-;-;-;-;-;-;-;-;-;-;-	4204	85	111	13	16	44	43	58	64	48	53	62	49	11	10	56	47	11	11	20	27	31	36	18	18	80	98	59	60	12	15	19	17	10	8	40	31	42	47	43	50	26	29	146	157
ZNF416	chr19;chr19;chr19;chr19	57571566;57575804;57578057;57578672	57573701;57575930;57578098;57578927	-;-;-;-	2561	21	23	12	15	23	29	23	24	22	29	36	43	11	13	45	51	3	7	35	41	22	25	14	14	70	81	24	33	13	12	11	11	2	2	22	24	39	45	55	75	13	13	52	54
ZNF415P1	chr18;chr18	9785108;9786770	9785237;9787805	+;+	1166	1	3	14	6	17	11	18	15	29	13	60	33	17	9	70	36	7	4	39	17	10	6	10	7	45	26	44	23	27	14	10	10	10	6	28	10	41	18	42	22	24	33	21	13
ZNF415	chr19;chr19;chr19;chr19;chr19;chr19;chr19;chr19;chr19;chr19;chr19;chr19;chr19;chr19;chr19;chr19;chr19;chr19;chr19;chr19;chr19;chr19;chr19;chr19;chr19;chr19;chr19;chr19;chr19;chr19;chr19;chr19;chr19;chr19;chr19;chr19;chr19;chr19;chr19;chr19;chr19;chr19;chr19;chr19;chr19;chr19;chr19;chr19;chr19;chr19;chr19;chr19;chr19;chr19;chr19;chr19;chr19;chr19;chr19;chr19;chr19;chr19;chr19;chr19;chr19;chr19;chr…	53107879;53107879;53107879;53107879;53107879;53107880;53107880;53107883;53107898;53108101;53109607;53109672;53109692;53109727;53109738;53109806;53109877;53115210;53115210;53115210;53115210;53115210;53115210;53115235;53115258;53115704;53115704;53115704;53115704;53115704;53115704;53115704;53115734;53115757;53115784;53115847;53116105;53116260;53116313;53116313;53116313;53116313;53116313;53116313;531…	53109908;53109908;53109908;53109908;53109908;53109908;53109908;53109908;53109908;53109908;53109908;53109908;53109908;53109908;53109908;53109908;53109908;53115307;53115307;53115307;53115307;53115307;53115307;53115332;53115332;53115811;53115924;53115811;53115924;53115811;53115811;53115924;53115924;53115811;53115924;53115924;53116433;53116433;53116433;53116433;53116433;53116433;53116433;53116433;531…	-;-;-;-;-;-;-;-;-;-;-;-;-;-;-;-;-;-;-;-;-;-;-;-;-;-;-;-;-;-;-;-;-;-;-;-;-;-;-;-;-;-;-;-;-;-;-;-;-;-;-;-;-;-;-;-;-;-;-;-;-;-;-;-;-;-;-;-;-;-;-;-;-;-;-;-;-;-;-;-;-;-;-;-;-;-;-;-;-;-;-;-;-;-;-;-;-;-;-;-;-;-;-;-;-;-;-;-;-;-;-;-;-;-;-;-;-;-	3780	90	74	27	31	66	71	76	84	94	93	127	130	33	30	90	83	17	16	117	118	50	60	32	31	184	199	115	120	30	40	20	22	27	28	54	53	89	96	93	108	36	41	168	167
ZNF414	chr19;chr19;chr19;chr19;chr19;chr19;chr19;chr19;chr19;chr19;chr19;chr19;chr19;chr19;chr19;chr19;chr19;chr19;chr19;chr19;chr19;chr19;chr19;chr19;chr19;chr19;chr19;chr19;chr19;chr19;chr19;chr19;chr19;chr19;chr19;chr19	8509678;8510580;8510851;8510978;8510978;8510996;8511335;8511476;8511485;8511486;8511486;8511486;8511486;8511617;8511617;8511617;8511617;8511617;8511617;8511867;8512075;8512387;8512387;8512387;8512387;8512387;8512604;8512604;8512604;8512996;8513029;8513029;8514044;8514044;8514044;8514044	8510764;8511024;8511024;8511024;8511024;8511024;8511536;8511536;8511536;8511536;8511536;8511806;8511536;8512007;8511960;8511960;8511960;8511960;8511699;8511960;8512131;8512492;8512492;8512414;8512399;8512492;8512711;8512711;8512711;8513341;8513341;8513341;8514164;8514153;8514148;8514160	-;-;-;-;-;-;-;-;-;-;-;-;-;-;-;-;-;-;-;-;-;-;-;-;-;-;-;-;-;-;-;-;-;-;-;-	2758	29	21	28	22	19	17	44	34	26	24	40	36	13	11	33	32	9	5	30	32	20	13	7	9	74	65	32	34	6	8	21	20	5	4	19	23	40	40	74	61	13	14	27	19
ZNF410	chr14;chr14;chr14;chr14;chr14;chr14;chr14;chr14;chr14;chr14;chr14;chr14;chr14;chr14;chr14;chr14;chr14;chr14;chr14;chr14;chr14;chr14;chr14;chr14;chr14;chr14;chr14;chr14;chr14;chr14;chr14;chr14;chr14;chr14;chr14;chr14;chr14;chr14;chr14;chr14;chr14;chr14;chr14;chr14;chr14;chr14;chr14;chr14;chr14;chr14;chr14;chr14;chr14;chr14;chr14;chr14;chr14;chr14;chr14;chr14;chr14;chr14;chr14;chr14;chr14;chr14;chr…	73886617;73886734;73886805;73886808;73886859;73886859;73886859;73886859;73886859;73886861;73886871;73886871;73886871;73887058;73888250;73888273;73891850;73892025;73892027;73892027;73892027;73892027;73892027;73892027;73892027;73892027;73892027;73892027;73892027;73892027;73892176;73893289;73893776;73893797;73893797;73893797;73893797;73893797;73893797;73893797;73893797;73893797;73893797;73893797;738…	73886915;73886915;73886915;73886915;73886950;73886915;73886915;73886915;73886927;73886915;73886915;73886915;73886915;73887433;73888364;73888364;73892208;73892107;73892208;73892208;73892208;73892208;73892107;73892208;73892208;73892208;73892208;73892208;73892208;73892208;73892208;73893932;73893932;73893932;73893932;73893932;73893932;73893932;73893932;73893932;73893932;73893932;73893932;73893932;738…	+;+;+;+;+;+;+;+;+;+;+;+;+;+;+;+;+;+;+;+;+;+;+;+;+;+;+;+;+;+;+;+;+;+;+;+;+;+;+;+;+;+;+;+;+;+;+;+;+;+;+;+;+;+;+;+;+;+;+;+;+;+;+;+;+;+;+;+;+;+;+;+;+;+;+;+;+;+;+;+;+;+;+;+;+;+;+;+;+;+;+;+;+;+;+;+;+;+;+;+;+;+;+;+;+;+;+;+;+;+;+;+;+;+;+;+;+;+;+;+;+;+;+;+;+;+;+;+;+;+;+;+;+;+;+;+;+;+;+;+;+;+;+;+;+;+;+;+;+;+;+;+;+;+;+;+;+;+;+;+;+;+;+;+;+;+;+;+;+;+;+;+;+;+;+;+;+;+;+;+	6486	26	33	13	12	40	307	61	446	47	42	83	67	13	21	74	66	9	8	56	55	31	30	17	18	101	487	66	57	42	40	29	22	17	21	26	371	61	49	79	77	29	22	60	383
ZNF41	chrX;chrX;chrX;chrX;chrX;chrX;chrX;chrX;chrX;chrX;chrX;chrX;chrX;chrX;chrX;chrX;chrX;chrX	47445879;47445879;47449264;47449264;47455921;47455921;47455921;47455921;47456272;47456272;47456272;47456272;47467324;47467410;47467410;47467410;47482459;47482586	47449474;47449474;47449474;47449474;47456016;47456016;47456016;47456016;47456398;47456438;47456398;47456398;47467548;47467760;47467548;47467760;47482585;47482946	-;-;-;-;-;-;-;-;-;-;-;-;-;-;-;-;-;-	4784	146	142	25	34	51	61	77	79	37	37	102	119	20	20	128	143	15	14	63	72	36	38	29	34	84	91	55	56	46	50	14	14	9	7	59	61	54	55	106	103	30	28	197	203
ZNF408	chr11;chr11;chr11;chr11;chr11;chr11;chr11;chr11;chr11;chr11;chr11;chr11;chr11;chr11	46700818;46701030;46701031;46701208;46701399;46701399;46701399;46702704;46702704;46702704;46702715;46702984;46704353;46704353	46701099;46701099;46701099;46701676;46701676;46701903;46701676;46702895;46702763;46702765;46703243;46703243;46704522;46705912	+;+;+;+;+;+;+;+;+;+;+;+;+;+	3078	26	28	27	24	34	37	59	58	52	51	75	79	12	14	80	82	9	9	72	68	22	22	29	29	84	86	67	62	29	27	19	18	14	11	38	34	62	64	91	91	24	29	24	23
ZNF407	chr18;chr18;chr18;chr18;chr18;chr18;chr18;chr18;chr18;chr18;chr18;chr18;chr18;chr18;chr18;chr18;chr18;chr18;chr18;chr18;chr18;chr18;chr18;chr18;chr18;chr18;chr18;chr18;chr18;chr18;chr18;chr18;chr18;chr18;chr18	74597870;74630963;74630967;74631020;74631020;74641008;74641008;74641008;74641008;74781428;74781428;74781428;74781428;74803964;74803964;74877197;74877197;74877198;74877205;74881036;74881036;74881036;74881036;74889918;74889918;74889918;74889918;74898015;74905297;74920514;74920514;75060155;75061282;75063150;75063150	74597937;74635706;74635706;74635706;74635706;74641122;74641122;74641122;74641122;74781502;74781502;74781502;74781502;74804627;74804624;74877363;74877363;74877363;74877363;74881119;74881119;74881119;74881119;74890038;74890038;74890038;74890038;74898443;74905938;74920692;74921058;75060300;75065671;75063485;75065669	+;+;+;+;+;+;+;+;+;+;+;+;+;+;+;+;+;+;+;+;+;+;+;+;+;+;+;+;+;+;+;+;+;+;+	12190	281	264	117	107	149	139	223	219	282	252	309	279	67	70	380	359	52	44	236	239	161	146	85	83	485	474	336	311	97	99	95	91	60	57	180	171	269	267	284	278	195	164	446	451
ZNF404	chr19;chr19;chr19;chr19;chr19;chr19;chr19;chr19;chr19	43872363;43872367;43880010;43880010;43881640;43883956;43883956;43900868;43901037	43874077;43874077;43880142;43880136;43881738;43884051;43883964;43900954;43901385	-;-;-;-;-;-;-;-;-	2479	65	69	6	8	19	18	8	7	22	23	18	18	4	3	12	16	4	6	8	15	6	7	5	7	29	30	24	25	9	9	9	8	5	5	12	12	20	26	10	15	6	15	52	55
ZNF402P	chr22	16857619	16860718	-	3100	2	1	36	35	48	50	29	30	78	78	128	133	28	29	142	153	12	13	100	111	30	39	33	33	148	159	84	87	62	63	27	27	12	15	73	77	115	124	142	150	58	66	24	27
ZNF398	chr7;chr7;chr7;chr7;chr7;chr7;chr7;chr7;chr7;chr7;chr7;chr7;chr7;chr7;chr7;chr7;chr7;chr7;chr7;chr7;chr7;chr7;chr7;chr7;chr7;chr7;chr7;chr7;chr7	149126416;149128823;149147108;149147476;149148127;149148403;149151207;149153945;149153945;149153945;149153945;149153945;149166158;149166158;149166158;149166158;149166158;149166817;149166817;149166817;149166817;149176468;149176468;149176468;149176468;149178648;149178648;149178648;149178648	149126655;149128944;149147242;149147766;149148283;149148516;149151282;149154340;149154340;149154317;149154340;149154340;149166284;149166284;149166284;149166235;149166284;149166930;149166930;149166930;149166930;149176581;149176581;149176581;149176581;149179938;149179883;149180465;149182802	+;+;+;+;+;+;+;+;+;+;+;+;+;+;+;+;+;+;+;+;+;+;+;+;+;+;+;+;+	6041	204	228	68	94	126	148	203	209	138	153	149	175	49	57	230	247	32	39	176	204	100	110	64	80	331	383	184	210	75	79	53	55	32	32	121	132	154	165	198	227	67	66	430	335
ZNF397	chr18;chr18;chr18;chr18;chr18;chr18;chr18;chr18;chr18;chr18;chr18;chr18;chr18;chr18;chr18;chr18;chr18;chr18;chr18;chr18;chr18;chr18;chr18;chr18;chr18;chr18;chr18;chr18;chr18;chr18;chr18;chr18;chr18;chr18;chr18;chr18;chr18;chr18;chr18;chr18	35241030;35241036;35241037;35241037;35241051;35241055;35241055;35241057;35242390;35242391;35242391;35242391;35242391;35242391;35242391;35242391;35242473;35242795;35243152;35243152;35243152;35243152;35243152;35243152;35243152;35243152;35243152;35245262;35245262;35245262;35254197;35254232;35254232;35254232;35257928;35257928;35257928;35257928;35257928;35266693	35241109;35241071;35241109;35241109;35241109;35241109;35241109;35241690;35242884;35242884;35242884;35242884;35242884;35242884;35242886;35243000;35242941;35242952;35243238;35243293;35244069;35243284;35243293;35243293;35243293;35244100;35243293;35245351;35249803;35245351;35254402;35254402;35254402;35254402;35258279;35258394;35259227;35258394;35258049;35267133	+;+;+;+;+;+;+;+;+;+;+;+;+;+;+;+;+;+;+;+;+;+;+;+;+;+;+;+;+;+;+;+;+;+;+;+;+;+;+;+	8710	184	185	47	50	120	137	201	210	284	289	243	242	61	65	339	355	17	18	120	120	104	107	59	62	335	347	333	335	95	89	93	82	64	65	199	216	213	206	160	167	158	176	304	350
ZNF396	chr18;chr18;chr18;chr18;chr18;chr18;chr18;chr18;chr18;chr18;chr18;chr18;chr18;chr18;chr18;chr18;chr18;chr18;chr18	35366697;35368471;35369316;35371811;35372830;35373456;35373456;35373876;35373876;35373876;35373899;35374174;35374470;35376127;35377278;35377278;35377278;35377278;35377278	35368445;35369660;35369660;35374365;35373600;35373600;35373600;35374364;35374364;35374364;35374364;35374364;35374823;35376270;35377310;35377337;35377337;35377337;35377337	-;-;-;-;-;-;-;-;-;-;-;-;-;-;-;-;-;-;-	6052	12	19	39	40	48	45	47	49	94	94	143	136	36	37	149	134	11	10	94	97	46	42	38	34	136	130	95	92	51	46	22	21	11	11	56	55	108	111	129	126	71	53	60	52
ZNF395	chr8;chr8;chr8;chr8;chr8;chr8;chr8;chr8;chr8;chr8;chr8;chr8;chr8;chr8;chr8;chr8;chr8;chr8;chr8;chr8;chr8;chr8;chr8;chr8;chr8;chr8;chr8;chr8;chr8;chr8;chr8;chr8;chr8;chr8;chr8;chr8;chr8;chr8;chr8;chr8;chr8;chr8;chr8;chr8;chr8;chr8;chr8;chr8;chr8;chr8;chr8;chr8;chr8;chr8;chr8	28345585;28348278;28348529;28348559;28349125;28349125;28349125;28350064;28350064;28350064;28351418;28351495;28351495;28351495;28351495;28352573;28352573;28352573;28352573;28353173;28353173;28353173;28353173;28356670;28356670;28356670;28356690;28359592;28359592;28359592;28359592;28359595;28359692;28359757;28360885;28360885;28360885;28360885;28360885;28360885;28360885;28360983;28365348;28368449;283…	28348830;28348830;28348830;28348830;28349228;28349228;28349228;28350156;28350156;28350156;28351807;28351807;28351807;28351807;28351566;28352673;28352673;28352673;28352673;28353254;28353408;28353408;28353408;28356779;28356779;28356779;28356779;28359824;28359824;28359824;28359824;28359824;28359824;28359824;28361182;28361182;28361182;28361142;28361142;28361142;28361182;28361142;28365526;28368565;283…	-;-;-;-;-;-;-;-;-;-;-;-;-;-;-;-;-;-;-;-;-;-;-;-;-;-;-;-;-;-;-;-;-;-;-;-;-;-;-;-;-;-;-;-;-;-;-;-;-;-;-;-;-;-;-	5819	21	26	30	27	74	73	82	83	64	62	116	118	16	17	118	117	14	16	99	91	38	43	24	24	194	178	89	88	35	36	27	27	15	13	54	56	107	99	150	159	35	47	35	38
ZNF394	chr7;chr7;chr7;chr7;chr7;chr7;chr7;chr7;chr7;chr7;chr7;chr7;chr7;chr7;chr7;chr7;chr7	99486519;99493240;99493242;99494579;99497862;99498484;99498585;99498716;99498716;99498716;99499638;99499638;99499638;99499638;99499638;99499638;99500197	99486963;99494631;99494631;99494631;99498842;99498842;99498842;99498842;99498798;99498842;99500275;99499704;99500297;99499871;99500264;99500297;99500324	-;-;-;-;-;-;-;-;-;-;-;-;-;-;-;-;-	3505	71	94	111	36	69	61	63	93	70	52	52	47	16	17	84	86	18	15	115	81	75	40	20	20	120	129	85	81	27	25	26	26	7	7	60	64	74	73	67	72	32	24	97	103
ZNF391	chr6;chr6;chr6;chr6;chr6;chr6;chr6;chr6;chr6;chr6;chr6;chr6	27374615;27388718;27388904;27388992;27390980;27395017;27395017;27399442;27399442;27399442;27400293;27400293	27375137;27389075;27389075;27389075;27391132;27395095;27395095;27399550;27399548;27399550;27400769;27403904	+;+;+;+;+;+;+;+;+;+;+;+	4834	95	102	27	30	64	61	108	103	55	63	90	96	24	27	93	103	9	12	83	85	44	52	29	29	139	146	68	73	25	26	22	25	16	19	36	34	77	79	105	110	53	38	199	194
ZNF385D-AS2	chr3;chr3;chr3;chr3;chr3;chr3;chr3;chr3	21942566;21957136;21957139;21958832;21958832;21961416;21978215;21979631	21942664;21957192;21957192;21958923;21958923;21961540;21978291;21979828	+;+;+;+;+;+;+;+	648	0	7	4	9	9	16	3	4	21	24	23	20	5	6	41	41	0	1	13	16	10	18	7	9	19	16	28	25	12	10	9	7	2	2	17	25	12	12	18	23	20	17	12	21
ZNF385D-AS1	chr3;chr3;chr3	21542816;21579189;21579628	21542995;21579381;21579959	+;+;+	705	10	13	4	6	18	20	29	24	15	20	23	26	6	11	49	56	1	2	24	32	6	12	4	6	23	37	14	23	11	18	3	1	4	6	15	20	28	30	18	27	8	10	28	34
ZNF385D	chr3;chr3;chr3;chr3;chr3;chr3;chr3;chr3;chr3;chr3;chr3;chr3;chr3;chr3;chr3;chr3;chr3;chr3;chr3;chr3;chr3;chr3;chr3;chr3;chr3;chr3;chr3;chr3;chr3;chr3;chr3;chr3;chr3;chr3;chr3;chr3;chr3;chr3;chr3;chr3;chr3;chr3;chr3;chr3;chr3;chr3;chr3	21412222;21421379;21423963;21423963;21425492;21425492;21431040;21436820;21436970;21437012;21437077;21441686;21459332;21510861;21510861;21510861;21510861;21511622;21561919;21561919;21563262;21564574;21564574;21564574;21564574;21564574;21564602;21664886;21664886;21664886;21664886;21750895;21750895;21777608;21849656;21877840;22133582;22134319;22168493;22168817;22168817;22168817;22168817;22372450;223…	21421447;21421447;21424064;21424064;21425670;21425670;21431124;21437203;21437203;21437203;21437203;21441742;21459449;21511023;21511023;21510986;21511023;21511757;21562095;21562095;21563312;21564684;21564684;21564686;21564684;21564684;21564684;21665028;21665028;21665028;21665028;21751114;21751435;21777776;21849719;21878158;22133992;22134391;22169035;22168951;22169035;22169016;22169035;22372837;223…	-;-;-;-;-;-;-;-;-;-;-;-;-;-;-;-;-;-;-;-;-;-;-;-;-;-;-;-;-;-;-;-;-;-;-;-;-;-;-;-;-;-;-;-;-;-;-	13621	350	421	80	75	164	164	192	194	111	118	150	170	64	59	229	231	33	39	125	142	99	104	77	75	443	462	173	178	85	91	52	57	36	39	93	100	166	170	177	192	139	137	590	592
ZNF385C	chr17;chr17;chr17;chr17;chr17;chr17;chr17;chr17;chr17;chr17;chr17;chr17;chr17;chr17;chr17;chr17;chr17;chr17;chr17;chr17;chr17;chr17;chr17;chr17;chr17	42025576;42025576;42025576;42026897;42027618;42027618;42027618;42027633;42028050;42028050;42028050;42028567;42028783;42028783;42031619;42031619;42034225;42034225;42037737;42037737;42038014;42061239;42062807;42065101;42098410	42027133;42027133;42027133;42027133;42027728;42027728;42028131;42027728;42028246;42028246;42028246;42028689;42029076;42029073;42031784;42031784;42034335;42034335;42037885;42037885;42038026;42063058;42063058;42065365;42098479	-;-;-;-;-;-;-;-;-;-;-;-;-;-;-;-;-;-;-;-;-;-;-;-;-	5198	14	10	59	62	73	64	89	72	83	73	138	127	26	22	86	89	25	25	166	147	46	43	44	37	220	214	100	87	33	36	33	31	14	13	36	41	137	136	205	189	31	26	13	16
ZNF385B	chr2;chr2;chr2;chr2;chr2;chr2;chr2;chr2;chr2;chr2;chr2;chr2;chr2;chr2;chr2;chr2;chr2;chr2;chr2;chr2;chr2;chr2;chr2;chr2;chr2;chr2;chr2;chr2;chr2;chr2;chr2;chr2;chr2;chr2;chr2;chr2;chr2;chr2;chr2;chr2;chr2;chr2;chr2;chr2;chr2;chr2;chr2;chr2;chr2;chr2;chr2;chr2;chr2;chr2;chr2;chr2;chr2;chr2;chr2;chr2;chr2;chr2;chr2;chr2;chr2;chr2;chr2;chr2;chr2;chr2;chr2;chr2;chr2;chr2;chr2;chr2;chr2;chr2;chr2;chr2	179441982;179441982;179441993;179441993;179442551;179443224;179444876;179444876;179444876;179444876;179444876;179445550;179445550;179445550;179445550;179445550;179445550;179445608;179446525;179446525;179446525;179446525;179446525;179446525;179446525;179446634;179480894;179483272;179483272;179483272;179483272;179483272;179483272;179483272;179483272;179483320;179514085;179518528;179518528;179518528…	179443468;179442177;179443468;179443468;179443468;179443468;179444977;179444977;179444977;179444977;179444966;179445728;179445728;179445728;179445728;179445728;179445728;179445728;179446770;179446770;179446770;179446770;179446770;179446770;179446770;179446770;179481156;179483434;179483434;179483434;179483434;179483434;179483434;179483434;179483434;179483434;179514246;179518638;179518638;179518638…	-;-;-;-;-;-;-;-;-;-;-;-;-;-;-;-;-;-;-;-;-;-;-;-;-;-;-;-;-;-;-;-;-;-;-;-;-;-;-;-;-;-;-;-;-;-;-;-;-;-;-;-;-;-;-;-;-;-;-;-;-;-;-;-;-;-;-;-;-;-;-;-;-;-;-;-;-;-;-;-	5310	37	44	53	71	74	81	77	76	81	109	112	174	26	45	185	247	12	32	115	127	53	84	30	40	179	271	117	171	58	103	31	34	19	34	64	81	94	129	145	208	80	67	263	284
ZNF385A	chr12;chr12;chr12;chr12;chr12;chr12;chr12;chr12;chr12;chr12;chr12;chr12;chr12;chr12;chr12;chr12;chr12;chr12;chr12;chr12;chr12;chr12;chr12;chr12;chr12;chr12;chr12;chr12;chr12;chr12;chr12;chr12;chr12;chr12;chr12;chr12;chr12;chr12;chr12;chr12;chr12;chr12;chr12;chr12;chr12;chr12;chr12;chr12;chr12;chr12;chr12;chr12;chr12;chr12;chr12;chr12;chr12;chr12;chr12;chr12;chr12;chr12;chr12;chr12;chr12;chr12;chr…	54369133;54369135;54369136;54369140;54369140;54369153;54369878;54370162;54370626;54370626;54370626;54370626;54370626;54370626;54370626;54370626;54370927;54370927;54370927;54370927;54370927;54370927;54370927;54370927;54371006;54371024;54371473;54371473;54371473;54371473;54371473;54371473;54371473;54371473;54371491;54371583;54371642;54371684;54372894;54372914;54373973;54373973;54373973;54373973;543…	54370486;54370486;54370486;54370486;54370486;54370486;54370486;54370486;54370721;54370721;54370721;54370721;54370721;54370721;54370721;54370721;54371096;54371096;54371096;54371096;54371096;54371096;54371096;54371096;54371096;54371096;54371715;54371715;54371715;54371715;54371715;54371642;54371715;54371715;54371715;54371715;54371715;54371715;54373031;54373031;54374135;54374135;54374135;54374135;543…	-;-;-;-;-;-;-;-;-;-;-;-;-;-;-;-;-;-;-;-;-;-;-;-;-;-;-;-;-;-;-;-;-;-;-;-;-;-;-;-;-;-;-;-;-;-;-;-;-;-;-;-;-;-;-;-;-;-;-;-;-;-;-;-;-;-;-;-;-;-;-;-;-;-;-;-;-;-;-;-;-;-;-;-;-;-;-;-;-;-;-;-	3179	96	121	41	30	67	46	201	185	57	54	92	78	13	13	47	48	13	11	71	68	52	54	18	14	255	210	57	46	12	13	47	38	4	3	35	36	57	61	88	81	22	19	43	46
ZNF384	chr12;chr12;chr12;chr12;chr12;chr12;chr12;chr12;chr12;chr12;chr12;chr12;chr12;chr12;chr12;chr12;chr12;chr12;chr12;chr12;chr12;chr12;chr12;chr12;chr12;chr12;chr12;chr12;chr12;chr12;chr12;chr12;chr12;chr12;chr12;chr12;chr12;chr12;chr12;chr12;chr12;chr12;chr12;chr12;chr12;chr12;chr12;chr12;chr12;chr12;chr12;chr12;chr12;chr12;chr12;chr12;chr12;chr12;chr12;chr12;chr12;chr12;chr12;chr12;chr12;chr12;chr…	6666477;6666648;6666730;6666738;6667692;6669031;6669031;6669031;6669031;6669031;6670760;6670760;6670760;6670760;6672041;6672350;6672350;6672404;6673060;6673216;6673216;6673216;6673216;6673216;6673216;6673248;6677167;6678127;6678127;6678127;6678127;6678127;6678127;6678127;6678201;6678261;6678432;6678661;6678663;6678663;6678663;6678663;6678663;6678663;6678665;6678810;6678946;6678946;6678946;6678946…	6668115;6668115;6668115;6668115;6668064;6669189;6669157;6669189;6669189;6669189;6670838;6670838;6670838;6670838;6672532;6672532;6672532;6672532;6673440;6673440;6673395;6673440;6673440;6673440;6673440;6673440;6677259;6678460;6678542;6678460;6678343;6678460;6678460;6678460;6678460;6678460;6678460;6678710;6678710;6678710;6678710;6678710;6678710;6678710;6678710;6679183;6679183;6679183;6679183;6679183…	-;-;-;-;-;-;-;-;-;-;-;-;-;-;-;-;-;-;-;-;-;-;-;-;-;-;-;-;-;-;-;-;-;-;-;-;-;-;-;-;-;-;-;-;-;-;-;-;-;-;-;-;-;-;-;-;-;-;-;-;-;-;-;-;-;-;-;-;-;-;-;-;-;-;-;-;-;-;-;-;-;-;-;-;-;-;-;-;-;-;-;-;-	5181	98	92	63	64	101	113	128	142	100	135	133	150	33	34	133	163	23	26	137	148	63	80	31	33	255	290	113	118	27	41	37	45	23	25	76	78	131	151	156	189	42	28	108	123
ZNF383	chr19;chr19;chr19;chr19;chr19;chr19;chr19;chr19;chr19;chr19;chr19;chr19;chr19;chr19;chr19;chr19;chr19;chr19;chr19;chr19;chr19;chr19;chr19;chr19;chr19;chr19;chr19;chr19;chr19;chr19;chr19;chr19;chr19;chr19;chr19;chr19;chr19;chr19	37217926;37217926;37218183;37218190;37218280;37219276;37219599;37219599;37219599;37224818;37224818;37224818;37224818;37226464;37227550;37230409;37230409;37230409;37230409;37230409;37230412;37235549;37235549;37235549;37235549;37235549;37235549;37235979;37235979;37235979;37235979;37235979;37242469;37242469;37242469;37242469;37242469;37242469	37218274;37218274;37218274;37218217;37218329;37219490;37219749;37219749;37219749;37224939;37225212;37224879;37224939;37226676;37227743;37230462;37230462;37230462;37230462;37230462;37230462;37235758;37235675;37235675;37235675;37236074;37235675;37236074;37236074;37236074;37236074;37236074;37242579;37242750;37248738;37243685;37243921;37243658	+;+;+;+;+;+;+;+;+;+;+;+;+;+;+;+;+;+;+;+;+;+;+;+;+;+;+;+;+;+;+;+;+;+;+;+;+;+	8417	102	91	62	54	94	93	120	107	105	107	179	170	39	31	189	192	28	29	137	137	77	71	47	46	253	236	154	160	64	51	29	33	26	27	78	69	131	120	160	152	64	59	121	125
ZNF382	chr19;chr19;chr19;chr19;chr19;chr19;chr19;chr19;chr19;chr19;chr19;chr19;chr19;chr19;chr19;chr19;chr19;chr19;chr19;chr19;chr19;chr19;chr19;chr19;chr19;chr19;chr19;chr19;chr19;chr19;chr19;chr19	36604817;36605313;36605313;36605319;36605328;36605335;36607552;36607552;36607552;36607552;36607552;36607552;36608420;36609902;36609927;36609927;36610498;36610650;36610650;36610650;36610650;36626130;36626130;36626130;36626130;36626133;36626774;36628374;36628461;36628766;36628793;36629855	36605446;36605347;36605730;36605347;36605730;36605347;36607811;36607622;36607622;36608092;36607622;36607622;36610053;36610053;36610053;36609993;36610742;36610742;36610742;36610742;36610742;36626596;36634113;36628567;36627992;36628270;36627488;36628399;36628476;36628842;36629006;36630190	+;+;+;+;+;+;+;+;+;+;+;+;+;+;+;+;+;+;+;+;+;+;+;+;+;+;+;+;+;+;+;+	11318	529	541	79	73	193	193	369	371	114	126	149	164	40	35	176	173	20	22	125	147	176	172	72	75	541	524	127	128	49	52	42	45	35	35	62	66	149	155	141	153	80	73	903	887
ZNF37CP	chr10;chr10	37883594;37884015	37883739;37884109	+;+	241	1	2	2	11	1	5	1	7	4	16	14	32	4	6	16	33	2	7	6	24	1	5	3	11	10	20	9	19	5	11	1	8	3	5	4	7	13	17	15	31	6	3	2	6
ZNF37BP	chr10;chr10;chr10;chr10;chr10;chr10;chr10;chr10;chr10;chr10;chr10;chr10;chr10;chr10;chr10;chr10;chr10;chr10;chr10;chr10	42513510;42519695;42520787;42520823;42523182;42523182;42523182;42523612;42523612;42523612;42525540;42550557;42550557;42550557;42551573;42551577;42551990;42552388;42552774;42552799	42521127;42521046;42521127;42521127;42523305;42523305;42523305;42523738;42523738;42523738;42525660;42552808;42550615;42550615;42551814;42552596;42552280;42552542;42552794;42552822	-;-;-;-;-;-;-;-;-;-;-;-;-;-;-;-;-;-;-;-	10256	576	488	105	102	232	240	355	358	196	186	240	234	69	62	292	299	33	38	168	161	199	198	80	75	529	514	231	241	76	75	69	72	49	48	134	138	222	206	196	184	161	161	929	927
ZNF37A	chr10;chr10;chr10;chr10;chr10;chr10;chr10;chr10;chr10;chr10;chr10;chr10;chr10;chr10;chr10;chr10;chr10;chr10;chr10;chr10;chr10;chr10;chr10;chr10;chr10;chr10;chr10;chr10;chr10;chr10;chr10;chr10;chr10;chr10;chr10;chr10	38094334;38094336;38094336;38094347;38094351;38094931;38094931;38094931;38094931;38095358;38095358;38095538;38095538;38095538;38095744;38095744;38095744;38095744;38096574;38096574;38096574;38096574;38096574;38114755;38114755;38114755;38114755;38114755;38115195;38115195;38115195;38115195;38115195;38117390;38117390;38146732	38094490;38094490;38094490;38094490;38094490;38095224;38095224;38095224;38095224;38095633;38095633;38095633;38095559;38095629;38095804;38095804;38095804;38095804;38096632;38096632;38096632;38096632;38096632;38114881;38114881;38114881;38114881;38114881;38115385;38115693;38115290;38115290;38115290;38123348;38125544;38150293	+;+;+;+;+;+;+;+;+;+;+;+;+;+;+;+;+;+;+;+;+;+;+;+;+;+;+;+;+;+;+;+;+;+;+;+	13190	370	388	72	72	199	191	378	380	211	220	184	198	62	66	265	280	16	17	157	169	165	168	77	85	572	587	256	268	78	85	78	77	79	78	151	161	178	191	178	181	124	122	768	791
ZNF367	chr9;chr9;chr9;chr9;chr9	96385941;96392398;96394823;96398164;96417613	96388459;96392536;96394942;96398314;96418329	-;-;-;-;-	3646	7	6	16	10	26	29	13	15	17	22	49	42	7	6	42	36	5	2	44	47	19	15	10	9	43	44	35	38	11	8	6	7	5	6	20	14	31	29	41	41	7	7	11	13
ZNF366	chr5;chr5;chr5;chr5;chr5;chr5;chr5;chr5;chr5;chr5;chr5;chr5;chr5	72442652;72447243;72456404;72460165;72460962;72461305;72461330;72493587;72494223;72494223;72507251;72507251;72507251	72444291;72447417;72456595;72461510;72461142;72461510;72461510;72493660;72494293;72494293;72507393;72507366;72507727	-;-;-;-;-;-;-;-;-;-;-;-;-	3975	2	0	39	37	73	86	62	66	81	93	153	186	29	33	150	176	19	20	108	130	44	48	25	33	168	215	95	119	50	52	38	38	13	19	69	66	132	140	157	160	62	59	31	31
ZNF365	chr10;chr10;chr10;chr10;chr10;chr10;chr10;chr10;chr10;chr10;chr10;chr10;chr10;chr10;chr10;chr10;chr10;chr10;chr10;chr10;chr10;chr10;chr10;chr10;chr10;chr10;chr10;chr10;chr10;chr10;chr10;chr10;chr10;chr10;chr10;chr10;chr10;chr10;chr10;chr10;chr10;chr10;chr10;chr10;chr10;chr10;chr10;chr10;chr10;chr10;chr10;chr10;chr10;chr10	62374192;62374192;62374192;62374353;62375544;62376181;62376181;62376181;62376181;62388396;62388396;62388396;62388396;62398740;62398740;62399528;62399528;62459741;62459741;62479876;62520448;62623103;62643742;62643773;62643773;62643773;62643773;62643871;62654843;62654843;62654843;62654843;62654843;62655367;62655367;62655367;62656396;62656396;62656396;62656396;62656396;62656396;62658003;62666129;626…	62374458;62374458;62374458;62374458;62375860;62376352;62376936;62376936;62376936;62388576;62388576;62388576;62388576;62398777;62398777;62402458;62402458;62459797;62459797;62480288;62520597;62623250;62643963;62643963;62643963;62643963;62643963;62643963;62654930;62654930;62654930;62654930;62654930;62655631;62655631;62655631;62656486;62656486;62656486;62656486;62656486;62656486;62659272;62666202;626…	+;+;+;+;+;+;+;+;+;+;+;+;+;+;+;+;+;+;+;+;+;+;+;+;+;+;+;+;+;+;+;+;+;+;+;+;+;+;+;+;+;+;+;+;+;+;+;+;+;+;+;+;+;+	9073	97	93	88	77	115	104	121	116	203	199	287	268	75	59	307	304	35	33	192	166	106	104	62	68	416	303	284	290	125	122	55	52	41	38	147	131	238	229	194	196	125	135	396	300
ZNF362	chr1;chr1;chr1;chr1;chr1;chr1;chr1;chr1;chr1;chr1;chr1;chr1;chr1;chr1;chr1;chr1;chr1;chr1;chr1;chr1;chr1;chr1;chr1;chr1;chr1;chr1	33256545;33256573;33256619;33270487;33270487;33270575;33275214;33276100;33276100;33276100;33276348;33276348;33276348;33280124;33280124;33280124;33280350;33281587;33281587;33281587;33294937;33294937;33295147;33295147;33298930;33298930	33256654;33256654;33256654;33270612;33270612;33270612;33275248;33276163;33276163;33276163;33276594;33276594;33276594;33280457;33280414;33280457;33280457;33281973;33281811;33281811;33295015;33295015;33295305;33295305;33300719;33300719	+;+;+;+;+;+;+;+;+;+;+;+;+;+;+;+;+;+;+;+;+;+;+;+;+;+	3331	124	147	38	41	76	85	163	180	63	66	73	91	15	17	65	77	6	12	53	68	59	66	25	32	168	203	64	59	19	23	37	39	8	6	36	43	78	90	114	130	27	25	116	120
ZNF358	chr19;chr19;chr19;chr19	7515292;7516118;7519205;7519205	7515406;7516249;7521026;7519751	+;+;+;+	2069	18	13	6	4	14	4	18	14	12	10	25	15	7	5	8	10	2	2	16	13	12	8	9	3	30	37	10	6	3	3	5	4	0	1	13	13	16	12	27	22	6	13	15	205
ZNF355P	chr21;chr21;chr21	13095305;13113081;13113665	13098326;13113148;13113790	-;-;-	3216	0	0	1	1	0	3	0	0	4	2	5	4	0	0	3	3	0	0	2	0	0	0	1	1	0	0	7	8	1	2	0	0	0	0	0	0	2	1	2	0	4	1	2	0
ZNF354C	chr5;chr5;chr5;chr5;chr5	179060415;179062015;179076445;179077071;179078683	179060666;179062095;179076571;179077166;179083537	+;+;+;+;+	5411	24	23	20	29	27	28	71	73	81	82	97	92	26	19	90	88	15	12	68	62	30	28	19	18	127	118	88	83	24	31	23	24	23	20	29	32	56	56	71	82	36	34	48	49
ZNF354B	chr5;chr5;chr5;chr5;chr5;chr5;chr5;chr5;chr5;chr5;chr5;chr5;chr5;chr5;chr5	178859953;178860687;178860997;178866244;178866244;178866976;178866976;178882709;178882709;178883865;178884167;178885614;178885614;178887609;178887621	178860127;178861080;178861080;178866370;178866370;178867071;178867071;178882854;178885028;178884518;178884518;178885733;178885737;178888122;178888122	+;+;+;+;+;+;+;+;+;+;+;+;+;+;+	3750	158	169	22	33	74	88	88	94	60	70	71	129	16	22	85	124	5	10	40	72	45	51	27	38	146	182	71	98	24	39	26	33	13	23	63	73	59	75	70	107	22	21	174	171
ZNF354A	chr5;chr5;chr5;chr5;chr5;chr5;chr5;chr5;chr5;chr5;chr5;chr5;chr5;chr5;chr5;chr5;chr5;chr5;chr5;chr5;chr5;chr5	178694605;178695287;178696097;178697586;178706939;178711592;178713473;178725376;178725376;178725376;178725376;178726075;178726999;178726999;178726999;178726999;178728990;178728990;178728990;178728990;178730556;178730556	178694947;178695598;178696181;178697695;178707172;178713621;178713621;178725471;178725471;178725471;178725471;178726227;178727125;178727125;178727125;178727125;178729073;178729383;178729073;178729335;178730659;178730702	-;-;-;-;-;-;-;-;-;-;-;-;-;-;-;-;-;-;-;-;-;-	4031	45	39	30	37	43	40	48	51	51	67	52	81	12	20	76	81	13	16	53	59	23	27	21	28	116	131	62	71	26	35	24	26	10	12	40	41	67	79	65	95	22	18	117	121
ZNF350-AS1	chr19;chr19;chr19;chr19;chr19	51949134;51949162;51976391;51976391;51980927	51949235;51949235;51976573;51976865;51981367	+;+;+;+;+	1018	22	24	8	7	17	23	8	5	22	18	27	27	4	4	30	21	3	6	26	33	6	2	8	9	38	42	24	30	9	7	15	12	3	2	6	7	23	30	57	49	36	32	10	9
ZNF350	chr19;chr19;chr19;chr19;chr19;chr19;chr19;chr19;chr19;chr19;chr19;chr19;chr19;chr19;chr19;chr19;chr19;chr19;chr19;chr19;chr19;chr19;chr19;chr19;chr19;chr19;chr19;chr19;chr19;chr19;chr19;chr19;chr19;chr19;chr19;chr19	51964343;51965856;51967288;51968479;51968578;51968578;51968578;51968614;51968630;51968659;51969005;51969005;51969005;51969005;51969005;51969005;51969005;51972967;51974346;51974346;51974346;51974346;51974346;51974346;51974346;51974678;51981925;51984048;51986510;51986770;51986770;51986770;51986770;51986770;51986770;51986770	51966214;51966214;51967400;51968673;51968673;51968673;51968673;51968673;51968673;51968673;51969131;51969131;51969131;51969131;51969131;51969145;51969131;51974531;51974531;51974531;51974531;51974531;51974531;51974531;51974531;51974853;51982031;51984169;51986670;51986827;51986805;51986790;51986827;51986826;51986856;51986826	-;-;-;-;-;-;-;-;-;-;-;-;-;-;-;-;-;-;-;-;-;-;-;-;-;-;-;-;-;-;-;-;-;-;-;-	4539	45	46	31	27	40	42	73	62	68	72	98	88	29	30	91	92	14	10	90	89	40	37	22	23	141	130	84	89	26	20	25	22	16	14	49	48	74	81	77	95	31	40	103	94
ZNF35	chr3;chr3;chr3;chr3;chr3;chr3;chr3;chr3;chr3;chr3;chr3;chr3;chr3;chr3;chr3;chr3;chr3;chr3;chr3;chr3	44648727;44648741;44648741;44648742;44648742;44648745;44650941;44650941;44650941;44650944;44650944;44650944;44652557;44652557;44652557;44658701;44658701;44658701;44658701;44658701	44648834;44648834;44648811;44648811;44648834;44648811;44651259;44651259;44651259;44651259;44651259;44651259;44652701;44652701;44652701;44660791;44658895;44658878;44658765;44660789	+;+;+;+;+;+;+;+;+;+;+;+;+;+;+;+;+;+;+;+	2663	5	8	0	0	1	1	3	0	1	0	1	0	0	0	2	0	0	1	0	0	0	0	1	0	6	0	1	0	1	0	1	0	1	1	1	2	0	0	0	0	1	1	9	1
ZNF347	chr19;chr19;chr19;chr19;chr19;chr19;chr19;chr19;chr19;chr19;chr19;chr19;chr19;chr19;chr19;chr19;chr19;chr19;chr19;chr19;chr19;chr19;chr19;chr19;chr19;chr19;chr19;chr19;chr19;chr19;chr19;chr19	53124072;53134937;53138705;53140110;53142278;53142414;53148681;53148681;53148681;53148681;53148681;53148681;53148892;53149241;53149241;53149241;53149241;53149279;53153733;53153733;53153733;53153733;53153733;53153733;53153733;53158680;53158680;53159009;53159009;53159009;53159009;53159009	53124329;53142556;53142556;53142556;53142556;53142556;53148809;53148812;53148812;53148812;53148809;53148812;53149367;53149535;53149367;53149367;53149367;53149367;53153813;53153793;53153793;53153793;53153793;53153793;53153793;53159004;53159060;53159075;53159047;53159053;53159031;53159053	-;-;-;-;-;-;-;-;-;-;-;-;-;-;-;-;-;-;-;-;-;-;-;-;-;-;-;-;-;-;-;-	9131	136	122	69	62	103	114	98	99	129	127	150	159	39	44	111	113	26	24	112	118	59	55	33	34	238	250	135	145	48	53	36	33	31	30	58	65	71	74	106	115	36	66	158	179
ZNF346-IT1	chr5;chr5	177051714;177052394	177051888;177052963	+;+	745	10	11	2	2	9	11	10	10	7	7	13	13	7	6	13	11	2	2	9	10	8	11	1	3	28	27	8	10	0	1	6	4	2	2	5	6	14	14	16	15	9	6	12	13
ZNF346	chr5;chr5;chr5;chr5;chr5;chr5;chr5;chr5;chr5;chr5;chr5;chr5;chr5;chr5;chr5;chr5;chr5;chr5;chr5;chr5;chr5;chr5;chr5;chr5;chr5;chr5;chr5;chr5;chr5;chr5;chr5;chr5;chr5;chr5;chr5;chr5;chr5;chr5;chr5;chr5;chr5;chr5;chr5;chr5;chr5;chr5;chr5;chr5;chr5;chr5;chr5;chr5;chr5	177022696;177022696;177022696;177022704;177022716;177022732;177022735;177022735;177022904;177023160;177041126;177041126;177041126;177041126;177041126;177041126;177041126;177041778;177041778;177041778;177041778;177041778;177041778;177044327;177044389;177044389;177044389;177044392;177050703;177050703;177050751;177050751;177050751;177050751;177050751;177062058;177062058;177062058;177062058;177062058…	177022913;177022913;177022913;177022913;177022913;177022913;177022913;177022913;177022913;177023234;177041229;177041229;177041229;177041229;177041229;177041229;177041229;177042249;177041870;177041870;177041870;177041870;177041870;177044533;177044533;177044533;177044533;177044533;177050936;177050936;177050892;177050936;177050936;177050936;177050936;177062151;177062151;177062151;177062151;177062151…	+;+;+;+;+;+;+;+;+;+;+;+;+;+;+;+;+;+;+;+;+;+;+;+;+;+;+;+;+;+;+;+;+;+;+;+;+;+;+;+;+;+;+;+;+;+;+;+;+;+;+;+;+	4686	245	261	44	40	144	148	181	171	101	108	118	113	31	29	141	146	20	17	108	101	87	87	63	60	254	262	89	101	40	43	28	29	20	19	101	103	126	126	97	100	50	53	248	242
[truncated: 55,915 more rows]
[truncated: 16 more columns]

## Sheet: S2C .Dopaminergic_genes 
Supplementary Table 2C. Gene expression (rpmk) of dopaminergic specific expression
Poulin et al. 2014	https://www.ncbi.nlm.nih.gov/pubmed/25437550
	Nurr1 Pos / NeuN Pos	Nurr1 Pos / NeuN Pos	Nurr1 Pos / NeuN Pos	Nurr1 Pos / NeuN Pos	Nurr1 Pos / NeuN Pos	Nurr1 Pos / NeuN Pos	Nurr1 Pos / NeuN Pos	Nurr1 Pos / NeuN Pos	Nurr1 Pos / NeuN Neg	Nurr1 Pos / NeuN Neg	Nurr1 Pos / NeuN Neg	Nurr1 Pos / NeuN Neg	Nurr1 Pos / NeuN Neg	Nurr1 Pos / NeuN Neg	Nurr1 Pos / NeuN Neg	Nurr1 Pos / NeuN Neg	Nurr1 Pos / NeuN Neg	Nurr1 Pos / NeuN Neg	Nurr1 Pos / NeuN Neg	Nurr1 Pos / NeuN Neg	Nurr1 Neg / NeuN Pos	Nurr1 Neg / NeuN Pos	Nurr1 Neg / NeuN Pos	Nurr1 Neg / NeuN Pos	Nurr1 Neg / NeuN Pos	Nurr1 Neg / NeuN Pos	Nurr1 Neg / NeuN Neg	Nurr1 Neg / NeuN Neg	Nurr1 Neg / NeuN Neg	Nurr1 Neg / NeuN Neg	Nurr1 Neg / NeuN Neg	Nurr1 Neg / NeuN Neg	Nurr1 Neg / NeuN Neg	Nurr1 Neg / NeuN Neg	Nurr1 Neg / NeuN Neg	Nurr1 Neg / NeuN Neg	Nurr1 Neg / NeuN Neg	Nurr1 Neg / NeuN Neg	Nurr1 Neg / NeuN Neg	Nurr1 Neg / NeuN Neg	Nurr1 Neg / NeuN Neg	Nurr1 Neg / NeuN Neg	NeuN Pos	NeuN Pos	NeuN Pos	NeuN Pos	NeuN Pos	NeuN Pos	NeuN Pos
[truncated: 45 more rows]
[truncated: 11 more columns]

## Sheet: S2D.diff.mid_dopa_vs_acc_neun
Supplementary Table 2D. Differential expression analysis (edgeR) of Midbrain Nurr1+/NeuN+ vs ACC NeuN+
[truncated: 40,688 more rows]

[truncated: 28 more sheets: S2E.diff.mid_dopa_vs_mid_glia, S2F.diff.middopa_vs_mid_neun+, S2G.diff.middopa_vs_mid_nurr+, S2H.diff.middopa_vs_ACC_NeuN-, index Table S3, S3_A, S3_B, Table S4, index Table S5, S5A, S_5B, index Table S6, S_6A, S_6B, S_6C, Table S7, index Table S8, S8_A.MAGMA analysis, S8B., S8C …]
